# Supplementary material for: Systematic assessment of microenvironment-dependent transcriptional patterns and intercellular communication
Source: Genome Biol. 2025 Jul 6;26:193. doi: 10.1186/s13059-025-03677-5 (PMC12232842; doi:10.1186/s13059-025-03677-5)
Supplement: Supplementary file 2 — Additional file 2: Supplementary Tables. Tables S1 to S10. [file 13059_2025_3677_MOESM2_ESM.xlsx]

## Sheet: Legend
Table Naming Legend:
Table S1	Breast - DEG_loc1vsloc2_CID4497				Breast / Brain / Heart		Indicates the Case study
Table S2	Breast - DEG_loc1vsloc2_CID4465				DEG		Table containing results from Differential Expression Analysis. Results were obtained using pseudobulk approach and the DESeq2 method
Table S3	Breast - DEG_topvsbottom_CID453				Enrichr		Table containing results from Enrichment analysis using Enrichr API
Table S4	Breast - DEG_rightvstop_CID4535				loc1vsloc2		Identifies the specific comparison made in the analysis (following figures labels)
Table S5	Breast - DEG_rightvsbottom_CID4535				CIDxxxx / SAN / AVN		Denotes the sample identifier
Table S6	Breast - DEG_loc1vsloc2_CID4290
Table S7	Breast - enrichr_results_CID4497
Table S8	Brain - DEG_loc1vsloc2
Table S9	Heart - DEG_loc1vsloc2_AVN
Table S10	Heart - DEG_loc1vsloc2_SAN
Differential Gene Expression Analysis Legend:
index		Gene name
baseMean		Mean expression value for that gene across all samples (gene’s overall abundance)
log2FoldChange		Estimated change in expression between the two conditions being compared
lfcSE		Standard error of the estimated log2 fold change
stat		Test statistic from the statistical test DESeq2 uses (Wald test)
pvalue		Unadjusted probability that the observed (or more extreme) difference in expression would occur by chance if there were truly no difference in expression between the conditions
padj		p-value after adjusting for multiple hypothesis testing
Enrichment Analysis Legend:
Term		Name of the enriched gene set category
P-value		Raw statistical probability that the observed level of overlap between your input genes and the genes associated with the given term could have occurred by chance.
score		Quantification of the deviation of the observed gene count in the term from what would be expected by chance
Combined Score		Metric that combines the p-value with computed score to provide an integrated measure of enrichment strength.
Genes		Genes from your input set that are associated with the given term
Adjusted P-value		Adjusted P-value here is the p-value corrected for multiple hypothesis testing
Database		From which curated database or gene set collection the term originates

## Sheet: Table S1
index	baseMean	log2FoldChange	lfcSE	stat	pvalue	padj
TAGLN2	2515.91	-0.68489	0.0387184	-17.689	5.0966e-70	5.75865e-66
PHLDA2	1677.98	-1.95792	0.148493	-13.1852	1.06704e-39	6.02824e-36
KRT19	3127.32	-1.32828	0.126203	-10.5249	6.63291e-26	2.49817e-22
CENPW	1109.12	0.942151	0.0998359	9.437	3.83618e-21	1.08363e-17
HAND2	31.2782	-2.6089	0.27999	-9.31785	1.18724e-20	2.68291e-17
PPDPF	2599.94	0.52292	0.0602045	8.68572	3.76344e-18	7.08571e-15
HLA-E	209.829	-1.11217	0.128304	-8.66821	4.38977e-18	7.08571e-15
PTGES	108.71	-1.24946	0.146317	-8.53937	1.34957e-17	1.9061e-14
NRN1	107.342	1.82249	0.222675	8.18453	2.73359e-16	3.43187e-13
TUFM	925.807	-0.626951	0.0770177	-8.14034	3.9416e-16	4.45361e-13
SLC39A1	176.469	-0.959898	0.121759	-7.88359	3.18106e-15	3.26752e-12
PHLDA1	371.407	-0.950113	0.124113	-7.65525	1.92938e-14	1.81667e-11
B2M	3236.53	-0.955662	0.125409	-7.62034	2.53008e-14	2.19903e-11
SERF2	1378.37	0.463176	0.061177	7.57107	3.70154e-14	2.82055e-11
TM7SF3	322.541	-0.766985	0.101325	-7.56958	3.74442e-14	2.82055e-11
ADI1	406.149	0.869072	0.11678	7.44195	9.92121e-14	7.00624e-11
MDK	2193.47	0.618465	0.0843925	7.32843	2.32856e-13	1.54767e-10
S100A14	437.274	-1.46608	0.201117	-7.28969	3.10672e-13	1.95016e-10
RP11-283G6.5	124.517	-1.70489	0.238026	-7.16261	7.91573e-13	4.70736e-10
MRPL36	294.482	-0.65695	0.0928005	-7.07916	1.45029e-12	8.19339e-10
RPS27	7784.15	-0.267897	0.0380286	-7.04463	1.85955e-12	9.55046e-10
RAB18	542.572	-0.524787	0.0744669	-7.04725	1.82484e-12	9.55046e-10
MX1	66.1542	-1.7828	0.255218	-6.98539	2.84064e-12	1.39549e-09
PRR27	87.9892	5.42874	0.779053	6.96838	3.20601e-12	1.50936e-09
OAZ1	728.12	-0.589775	0.089392	-6.59763	4.17779e-11	1.8882e-08
DBI	1133.65	0.555524	0.08474	6.55563	5.54063e-11	2.34627e-08
RPS7	5789.05	0.445743	0.0680686	6.54844	5.81427e-11	2.34627e-08
FABP7	89.7831	2.13544	0.326046	6.5495	5.77306e-11	2.34627e-08
SEPP1	148.999	1.86517	0.290152	6.42826	1.29077e-10	5.02911e-08
RPS15	2196.98	-0.504222	0.0795262	-6.34033	2.29279e-10	8.63541e-08
NREP	125.338	1.65164	0.262044	6.30291	2.92108e-10	1.06469e-07
UBA52	2369.52	0.229028	0.0364009	6.29183	3.13747e-10	1.10782e-07
ISG15	82.2334	-1.79039	0.289967	-6.17446	6.63919e-10	2.14332e-07
SPNS1	185.151	-0.789225	0.127747	-6.17803	6.49054e-10	2.14332e-07
PPIA	2689.53	0.252977	0.0409709	6.17457	6.63457e-10	2.14332e-07
SAMD9L	23.0345	-1.99898	0.326227	-6.12757	8.92335e-10	2.80069e-07
PVRL4	260.458	-0.791297	0.129956	-6.08896	1.13647e-09	3.47053e-07
RPL32	5417.8	0.213809	0.0351559	6.08174	1.18882e-09	3.53485e-07
SELM	290.307	-0.60859	0.100555	-6.0523	1.42789e-09	4.13685e-07
LTBR	464.52	-0.592704	0.098665	-6.00723	1.88716e-09	5.33076e-07
MUCL1	567.753	4.81129	0.80165	6.00174	1.95218e-09	5.37992e-07
HAND2-AS1	20.7438	-2.05065	0.346643	-5.91574	3.30386e-09	8.88817e-07
PRDX2	802.26	0.440458	0.0746894	5.8972	3.69731e-09	9.71533e-07
IFNGR2	212.497	-0.658644	0.112104	-5.8753	4.22073e-09	1.08387e-06
RPS2	3057.59	0.41608	0.0708938	5.86906	4.38268e-09	1.10044e-06
PLK3	30.816	-1.67705	0.286047	-5.86285	4.54996e-09	1.11761e-06
PLPP2	431.277	-0.616952	0.106583	-5.78846	7.10364e-09	1.70775e-06
DAP3	508.329	-0.431629	0.0748392	-5.76742	8.04961e-09	1.88407e-06
LSM7	579.97	-0.487501	0.0845637	-5.7649	8.17059e-09	1.88407e-06
ARF1	1407.12	-0.341035	0.0598669	-5.69655	1.22259e-08	2.7628e-06
YWHAQ	1273.01	0.753503	0.132839	5.67232	1.4088e-08	3.06116e-06
CD59	665.53	-0.739373	0.130301	-5.67436	1.39206e-08	3.06116e-06
RPS6	5703.55	-0.182681	0.0323545	-5.64624	1.63998e-08	3.49624e-06
HLA-F	54.6328	-1.47477	0.263114	-5.60505	2.08191e-08	4.35621e-06
PRRC2C	775.94	-0.34714	0.0621038	-5.58967	2.27496e-08	4.6736e-06
ANXA5	478.642	0.452816	0.0820158	5.52108	3.36923e-08	6.79803e-06
HLA-C	778.235	-0.955458	0.173982	-5.49171	3.98059e-08	7.89065e-06
RPS28	7525.38	0.249729	0.0457125	5.46303	4.68076e-08	9.11861e-06
RCSD1	43.5773	2.1192	0.388222	5.45875	4.79501e-08	9.18285e-06
RNF19A	222.239	-0.591218	0.108394	-5.45433	4.9159e-08	9.25745e-06
SNHG7	394.067	-0.620985	0.114078	-5.44354	5.22325e-08	9.67501e-06
LGALS3	94.7102	-1.72857	0.324801	-5.32193	1.02671e-07	1.87109e-05
CAPN2	48.4834	-1.17063	0.220412	-5.31111	1.08959e-07	1.95417e-05
SOX11	48.1477	1.6713	0.316022	5.28856	1.23286e-07	2.17657e-05
HLA-A	1246.68	-0.923202	0.175711	-5.25408	1.48762e-07	2.58595e-05
NME4	468.154	0.576044	0.109923	5.24045	1.60189e-07	2.74239e-05
CD83	21.3604	-1.74535	0.333825	-5.22832	1.71054e-07	2.88468e-05
S100A13	132.104	-0.8251	0.157952	-5.22372	1.7536e-07	2.91381e-05
HSBP1L1	304.678	-0.62578	0.120325	-5.20074	1.985e-07	3.25051e-05
RPL7A	4228.68	-0.159329	0.0307848	-5.17558	2.27202e-07	3.66736e-05
CCND1	2318.91	-0.636812	0.123404	-5.16036	2.4647e-07	3.92235e-05
MAD2L2	194.498	0.669508	0.129855	5.1558	2.52549e-07	3.96327e-05
PTP4A3	22.7086	-1.81197	0.354531	-5.1109	3.20636e-07	4.96283e-05
SSR2	1348.35	-0.281381	0.0552709	-5.09094	3.56298e-07	5.44029e-05
POLR2E	502.848	-0.609715	0.120465	-5.06137	4.16264e-07	6.189e-05
HLA-B	1908.33	-1.31671	0.260149	-5.06135	4.16288e-07	6.189e-05
TYMP	88.6445	-1.09873	0.217391	-5.05418	4.3225e-07	6.34285e-05
IRF6	84.8483	-0.84035	0.167	-5.03203	4.85319e-07	7.03027e-05
CD63	882.407	-0.410732	0.0817208	-5.02605	5.00691e-07	7.16115e-05
GNAS	921.568	1.14237	0.227609	5.01901	5.19391e-07	7.33575e-05
SYNGR2	406.07	-0.414879	0.0832163	-4.98555	6.17858e-07	8.51363e-05
WNT5B	17.4489	-1.75647	0.352294	-4.9858	6.17067e-07	8.51363e-05
CUL2	138.951	-0.838427	0.16847	-4.97671	6.46741e-07	8.80426e-05
HPGD	13.2618	-2.65213	0.535798	-4.94988	7.42592e-07	9.98874e-05
ALDOA	1342.85	-0.338515	0.0685267	-4.93989	7.81663e-07	0.000103906
PHB	392.981	-0.399551	0.0813116	-4.91383	8.93148e-07	0.000117345
TAF10	74.4347	1.13947	0.232567	4.89954	9.60629e-07	0.000121782
SLC22A18AS	64.4102	-1.72057	0.351463	-4.89545	9.80808e-07	0.000121782
RPRM	9.49537	-2.65489	0.54182	-4.89995	9.58597e-07	0.000121782
CALML5	856.554	-2.00916	0.410312	-4.89667	9.74745e-07	0.000121782
HEY1	29.2355	-1.84837	0.376895	-4.9042	9.38091e-07	0.000121782
IAH1	173.15	0.692819	0.141632	4.89168	9.99802e-07	0.000122056
PIM3	108.028	-0.850239	0.173847	-4.89073	1.00462e-06	0.000122056
PIK3C2G	48.77	1.52116	0.311909	4.87693	1.0775e-06	0.000129518
CREG1	86.3015	1.29728	0.268091	4.83896	1.30518e-06	0.000155234
CD37	28.315	-1.35679	0.281503	-4.81982	1.43689e-06	0.000169119
RBBP7	270.764	-0.491563	0.102693	-4.78671	1.69538e-06	0.000197486
SLC22A18	39.7499	-1.3903	0.291009	-4.77752	1.77475e-06	0.000204621
MFAP2	166.04	0.724376	0.152666	4.74484	2.08673e-06	0.000238161
KIAA1324	101.308	0.900403	0.189876	4.74206	2.11556e-06	0.000239037
CTXN1	78.7819	1.05812	0.224182	4.71992	2.35936e-06	0.000263944
TTLL7	80.2777	1.27076	0.270864	4.69149	2.71218e-06	0.000300441
ATP6V0E2	346.716	0.624284	0.133208	4.68653	2.77879e-06	0.00030483
MAST1	36.2035	1.69512	0.364345	4.6525	3.27928e-06	0.000356275
MRPS25	98.802	0.872415	0.187989	4.64078	3.47102e-06	0.000373515
RBP1	465.693	1.26515	0.272753	4.63844	3.51049e-06	0.000374198
PDIA6	634.628	0.531058	0.115146	4.61204	3.98744e-06	0.000421067
LYPLAL1	148.208	-0.610963	0.133018	-4.59309	4.36729e-06	0.000454162
CDK4	402.921	0.429342	0.0934891	4.59243	4.38124e-06	0.000454162
CCT5	676.069	-0.421341	0.092067	-4.57646	4.729e-06	0.000485755
MARCO	161.717	-0.704244	0.154295	-4.56426	5.01253e-06	0.000510239
VDAC3	484.075	0.44897	0.0984342	4.56112	5.08819e-06	0.000512347
IFIT3	8.82269	-3.36891	0.738854	-4.55965	5.12392e-06	0.000512347
HS3ST1	20.0526	-1.665	0.366132	-4.54755	5.42732e-06	0.000537923
TIMM13	423.46	-0.498307	0.109681	-4.54325	5.53945e-06	0.000544263
RPL13	8164.17	-0.190149	0.0420387	-4.52318	6.0916e-06	0.000593353
TMA7	855.874	0.366806	0.0815654	4.49708	6.8893e-06	0.000665318
MRPS21	739.02	-0.282756	0.0629293	-4.49323	7.01502e-06	0.000671718
FBXO6	37.1122	-1.1004	0.245184	-4.48804	7.18807e-06	0.000682504
NFATC2IP	55.7996	-1.14213	0.25551	-4.47	7.82207e-06	0.000736513
MIF	1726.38	0.266887	0.0598144	4.46191	8.12317e-06	0.000752545
NDUFAB1	480.081	0.381875	0.0855867	4.46185	8.12555e-06	0.000752545
MCUR1	211.347	-0.492062	0.11076	-4.44259	8.88843e-06	0.000816507
TRIM47	112.436	-0.907538	0.204741	-4.43262	9.30965e-06	0.000848305
CDKN1C	18.8934	-1.5144	0.341813	-4.43051	9.40102e-06	0.000849777
SUSD4	107.064	-0.709875	0.160659	-4.41853	9.93741e-06	0.000891133
PARP14	21.7579	-1.40697	0.318808	-4.41323	1.01841e-05	0.000906065
EPB41L4A-AS1	71.9088	-0.834012	0.189091	-4.41064	1.03067e-05	0.000909804
RASSF4	29.816	-1.41792	0.321835	-4.40575	1.05418e-05	0.000923349
HMGN1	1053.89	0.263912	0.0600349	4.39598	1.10275e-05	0.000958462
MED10	153.987	-0.561762	0.127924	-4.39136	1.12646e-05	0.000971593
CAV1	23.5093	3.86294	0.880096	4.38923	1.13754e-05	0.000973713
IL15	9.49348	-2.17833	0.50038	-4.35335	1.34072e-05	0.001139
KIAA1549L	4.20487	-3.90103	0.897675	-4.3457	1.3883e-05	0.00117062
APOE	3784.45	-0.629242	0.145331	-4.32973	1.49293e-05	0.00124953
ADIPOR1	316.108	-0.395796	0.091837	-4.30977	1.63424e-05	0.00135774
COLCA1	33.5544	1.6705	0.388534	4.29949	1.7119e-05	0.00141188
GSTM4	40.1213	1.49591	0.348349	4.29428	1.75259e-05	0.00143496
PSMB8	120.355	-0.879694	0.204932	-4.29261	1.76584e-05	0.00143541
TXNL4A	337.921	0.416877	0.0973424	4.28259	1.84734e-05	0.00149094
SCPEP1	110.333	-0.894349	0.209145	-4.27622	1.90093e-05	0.0015233
VSNL1	60.463	1.11202	0.260306	4.27197	1.93756e-05	0.00154172
RUNX3	11.8154	-1.98107	0.46406	-4.26899	1.96359e-05	0.00155151
MB21D1	21.0991	-1.6919	0.396594	-4.26607	1.98945e-05	0.00156102
HLA-DRB1	184.214	-1.38768	0.328174	-4.2285	2.35254e-05	0.0018332
MEGF6	11.6354	-1.81618	0.430172	-4.22198	2.42164e-05	0.00187411
CD320	148.877	0.680261	0.161535	4.21122	2.53997e-05	0.00195232
PKIB	41.0897	-1.00641	0.239342	-4.20491	2.61181e-05	0.00199398
OST4	905.416	0.543798	0.129453	4.20072	2.66063e-05	0.00201761
RABAC1	188.581	0.561526	0.13376	4.19802	2.69257e-05	0.00202822
CDC42EP4	156.8	-0.827143	0.197466	-4.18879	2.80444e-05	0.0020847
MAGED2	187.843	0.600614	0.143359	4.18959	2.79458e-05	0.0020847
CASC8	54.9434	-0.880907	0.210476	-4.18531	2.84783e-05	0.00210312
HLA-DRB5	171.589	-1.44192	0.344996	-4.17952	2.92121e-05	0.00214329
CTSB	136.755	-0.747131	0.179523	-4.16176	3.1581e-05	0.00230215
PLEKHJ1	163.514	-0.663617	0.159558	-4.1591	3.19504e-05	0.00231415
ACTA2	318.855	1.98788	0.480553	4.13665	3.52408e-05	0.00253621
MNDA	5.92935	-2.6501	0.641364	-4.13197	3.59664e-05	0.00256375
PARP9	21.5002	-1.43645	0.347701	-4.13127	3.60772e-05	0.00256375
NFE4	84.8626	-0.72322	0.175214	-4.12763	3.66526e-05	0.00257228
MMP7	166.317	-3.23053	0.782438	-4.1288	3.64658e-05	0.00257228
WDR83OS	591.277	0.311991	0.075759	4.1182	3.8184e-05	0.00266321
ATXN2L	79.4829	-0.764925	0.185947	-4.11366	3.89427e-05	0.00269947
PON3	40.235	-1.05107	0.255618	-4.11186	3.92479e-05	0.00270404
DTX3L	18.3555	-1.45867	0.355966	-4.09778	4.17139e-05	0.00285652
PFDN2	863.196	-0.236525	0.0578172	-4.09091	4.2969e-05	0.00292474
CTSS	70.36	-1.89905	0.46459	-4.08759	4.35887e-05	0.0029316
RPSA	3992.63	0.1403	0.0343232	4.08761	4.35837e-05	0.0029316
PLA2G12A	115.636	0.693538	0.170694	4.06305	4.84362e-05	0.00323834
ITPKC	15.4606	-1.5243	0.37546	-4.05981	4.91119e-05	0.00326421
SUB1	878.078	-0.234552	0.05806	-4.03981	5.34944e-05	0.0035347
GLUL	384.159	-0.461488	0.114366	-4.0352	5.45563e-05	0.00358391
TTC3	502.938	0.346132	0.0860731	4.02137	5.78608e-05	0.00377127
MAP3K8	66.7793	-0.785653	0.195412	-4.02049	5.8076e-05	0.00377127
KRT16	128.834	-3.60299	0.896844	-4.01741	5.88412e-05	0.00379912
IGKV3-20	9.54318	-2.01557	0.502357	-4.01222	6.0151e-05	0.0038297
PTRF	26.5953	1.77159	0.441626	4.01151	6.03316e-05	0.0038297
RP11-283G6.4	12.1403	-2.00912	0.50071	-4.01253	6.00702e-05	0.0038297
RNF145	21.2617	-1.34932	0.336885	-4.00528	6.19441e-05	0.0038967
TGFA	46.4189	-0.926472	0.231342	-4.00477	6.20768e-05	0.0038967
CLN3	191.426	-0.684032	0.171358	-3.99182	6.55683e-05	0.00409313
TSPAN15	52.3123	-0.853925	0.21476	-3.97618	7.00299e-05	0.00432387
NINJ2	61.6202	-1.08454	0.272702	-3.97699	6.97921e-05	0.00432387
M6PR	247.324	-0.560357	0.140979	-3.97475	7.04526e-05	0.00432632
HEBP2	293.358	0.405487	0.102108	3.97116	7.15241e-05	0.0043449
CD9	858.078	-0.537227	0.135273	-3.97142	7.1447e-05	0.0043449
WNT10A	8.76052	-2.08982	0.527516	-3.96162	7.4442e-05	0.00449797
SSPN	84.3185	-0.911674	0.230345	-3.95787	7.56218e-05	0.00454495
KIDINS220	66.5026	0.936711	0.237511	3.94387	8.01785e-05	0.00479332
SCAMP3	315.087	-0.387206	0.0982502	-3.94101	8.11379e-05	0.00482514
NDUFB2	863.369	0.520097	0.132052	3.93857	8.19695e-05	0.00484907
MAGED1	140.536	0.677461	0.172132	3.93571	8.29512e-05	0.00488159
METTL9	226.165	0.490555	0.125109	3.92102	8.81764e-05	0.00514355
CARHSP1	96.3278	0.77487	0.197639	3.92064	8.8313e-05	0.00514355
ETNK2	12.9758	-1.62667	0.41547	-3.91524	9.03127e-05	0.00520634
NRARP	7.5199	-2.39443	0.611461	-3.91592	9.00597e-05	0.00520634
PYURF	435.707	0.326926	0.0836139	3.90995	9.23159e-05	0.00527802
ATHL1	15.7532	-1.52814	0.39088	-3.90949	9.24903e-05	0.00527802
PDCD4	174.018	0.547591	0.140118	3.90808	9.30328e-05	0.0052823
RPL18A	8543.7	0.144314	0.0369635	3.90424	9.45204e-05	0.00533993
SCRN1	6.76746	-2.23368	0.572559	-3.90121	9.57112e-05	0.0053803
GSTM3	54.5732	1.09461	0.281077	3.89435	9.84633e-05	0.00548048
PSEN2	41.8278	-0.90548	0.232474	-3.89497	9.82097e-05	0.00548048
SPHK1	86.8669	-1.07502	0.276131	-3.89313	9.89584e-05	0.00548104
CTB-133G6.1	5.17214	-3.87172	0.99545	-3.88942	0.000100484	0.00553837
ZFAS1	712.184	-0.265114	0.0682768	-3.88292	0.000103208	0.00566093
NLRC5	7.37651	-2.1154	0.545294	-3.87938	0.000104725	0.00571637
IFI44	13.2703	-1.62304	0.418536	-3.87791	0.000105359	0.0057233
CPNE2	14.1149	-1.70365	0.440307	-3.86923	0.000109181	0.00590255
SMARCC1	254.069	0.461742	0.119374	3.86803	0.000109717	0.00590327
DSG1	49.0632	1.05236	0.272387	3.86347	0.000111789	0.00598627
NDUFS5	1100.54	0.21214	0.0549465	3.86085	0.000112992	0.00602215
RPS9	3790	-0.109921	0.0285517	-3.84989	0.000118173	0.00626869
PAICS	213.846	0.481519	0.125431	3.83891	0.000123581	0.00652496
IFIT1	6.79469	-2.16946	0.56556	-3.83595	0.000125077	0.00654283
GSN	266.855	-0.421016	0.109751	-3.8361	0.000125003	0.00654283
BCAS4	16.6356	-1.50289	0.392417	-3.82983	0.000128232	0.00667691
MT-CYB	16742.7	-0.296098	0.0774129	-3.82492	0.000130815	0.00678018
JAK1	178.056	-0.477067	0.124847	-3.82122	0.000132792	0.00685124
NINJ1	148.456	-0.723068	0.189425	-3.81716	0.000134994	0.00693152
TMEM18	103.122	0.715682	0.187542	3.8161	0.000135575	0.00693152
SUCO	102.114	0.814462	0.213933	3.80708	0.000140615	0.00715678
PPP4C	637.975	-0.445409	0.117114	-3.80321	0.000142833	0.00720476
ACP1	448.59	0.671673	0.176565	3.80412	0.000142309	0.00720476
BHLHE41	62.1497	-0.934047	0.246291	-3.79246	0.000149164	0.00749071
PKP1	90.821	-0.76125	0.200964	-3.78799	0.000151871	0.00755941
STAP1	6.08988	-2.57046	0.678528	-3.78829	0.000151689	0.00755941
LY6E	649.182	0.687809	0.181884	3.78159	0.000155832	0.00772257
PEX2	140.017	0.585125	0.15486	3.77841	0.000157833	0.00778757
CLDN3	1364.39	-0.245137	0.0649404	-3.7748	0.000160138	0.00785401
FAM177A1	111.314	-0.565879	0.149979	-3.77305	0.000161265	0.00785401
ETV7	51.1273	-0.838298	0.222148	-3.7736	0.000160908	0.00785401
RPS15A	2863.23	0.187257	0.0496767	3.76951	0.00016357	0.00789819
C1orf198	113.205	-0.693018	0.183834	-3.76981	0.000163372	0.00789819
VCAM1	13.9083	-1.98862	0.52784	-3.76748	0.000164906	0.0079288
KRT5	478.11	-1.23648	0.329127	-3.75685	0.000172066	0.00823803
PEA15	153.91	-0.524986	0.139923	-3.75197	0.000175448	0.00836452
ADH5	268.83	0.48729	0.130071	3.74635	0.000179427	0.00849538
ASB6	47.036	-0.860326	0.229734	-3.74487	0.000180486	0.00849538
CAV2	39.2207	1.18563	0.316524	3.74578	0.000179833	0.00849538
LRRFIP1	113.859	0.666961	0.178147	3.74388	0.000181201	0.00849538
RBBP6	88.8384	0.713706	0.190968	3.7373	0.000186006	0.00861536
ICAM1	19.7404	-2.59803	0.695555	-3.73519	0.000187572	0.00861536
STMN1	2756.85	0.421624	0.112838	3.73655	0.00018656	0.00861536
CD74	1066.77	-1.15416	0.308857	-3.73688	0.000186319	0.00861536
DEDD	145.433	-0.500982	0.13409	-3.73616	0.000186855	0.00861536
RNASEH1	99.5921	0.691999	0.185414	3.73219	0.000189823	0.00868344
MFSD10	380.519	-0.551767	0.147932	-3.72987	0.000191582	0.008711
ODF3B	56.6247	-0.755214	0.202505	-3.72936	0.000191967	0.008711
HPDL	22.6085	-1.16349	0.312444	-3.72383	0.000196225	0.00886858
NFKBIZ	54.3328	-0.816988	0.219735	-3.71806	0.00020076	0.0090374
FAM84A	54.2615	0.960654	0.25858	3.71511	0.000203118	0.00910728
IFIT2	5.32635	-2.39881	0.646817	-3.70863	0.000208384	0.00930646
PSMD8	567.437	-0.27774	0.075062	-3.70014	0.000215479	0.00954783
DDX1	90.3563	0.705006	0.190531	3.70023	0.000215408	0.00954783
CD82	256.943	-0.420889	0.113792	-3.69877	0.000216647	0.00956208
SURF4	113.669	-0.577568	0.156225	-3.69702	0.000218142	0.00959061
APOL3	6.61803	-2.37465	0.644419	-3.68495	0.000228748	0.0100179
NPL	9.58702	-1.77717	0.482452	-3.68361	0.00022995	0.0100317
TIMP1	168.744	-2.48062	0.675437	-3.67262	0.000240077	0.0104332
SP5	5.41877	-2.97707	0.811574	-3.66827	0.0002442	0.0105717
OAS3	5.95406	-2.22758	0.607498	-3.66681	0.000245592	0.0105914
SCML1	12.2687	-2.23226	0.609564	-3.66206	0.000250192	0.0107487
PSMD4	528.805	-0.271322	0.0742662	-3.65338	0.000258815	0.0110771
DPP7	199.238	-0.451721	0.123859	-3.64707	0.000265253	0.0113098
RASL11B	4.86068	-2.53599	0.695886	-3.64426	0.000268163	0.0113909
RUFY3	39.8683	1.29722	0.356705	3.63666	0.000276193	0.0116144
DCBLD1	4.09442	-2.87746	0.7913	-3.63637	0.000276508	0.0116144
PLGRKT	94.298	-0.59824	0.164488	-3.63697	0.000275861	0.0116144
MANBA	15.6787	-1.40858	0.388129	-3.62915	0.000284354	0.0118997
C5orf51	71.6494	-0.744382	0.205433	-3.62348	0.000290666	0.012119
SMIM10L1	201.689	-0.420232	0.116335	-3.61226	0.000303534	0.012609
TFAP2C	117.524	0.735833	0.20396	3.60774	0.000308881	0.012784
PSMD9	83.6612	-0.67519	0.187508	-3.60087	0.000317159	0.0130372
HEBP1	486.722	-0.34872	0.0968467	-3.60075	0.000317306	0.0130372
ANXA2	421.795	-0.309026	0.0858833	-3.5982	0.000320422	0.0131176
SF3B6	634.264	0.256373	0.0713013	3.59563	0.000323603	0.0132
IFI44L	24.7223	-2.66062	0.740171	-3.59459	0.000324897	0.0132051
STK11	13.2355	-1.46017	0.406455	-3.59245	0.000327578	0.0132663
CDKN2A	64.5631	-2.08212	0.580495	-3.5868	0.000334758	0.0135087
CCNB1IP1	90.598	-0.597372	0.166802	-3.58133	0.000341855	0.013746
IFT20	81.613	-0.626394	0.175011	-3.57916	0.000344698	0.0137623
PMP22	13.9462	-1.74166	0.486583	-3.57936	0.000344436	0.0137623
GNB4	37.4063	1.5074	0.421727	3.57435	0.000351093	0.0139683
C16orf13	354.003	0.33609	0.0942139	3.56731	0.000360663	0.0142987
PLBD1	128.074	-0.510168	0.143131	-3.56433	0.00036478	0.0144114
SVIP	66.5234	0.825164	0.231667	3.56186	0.000368238	0.0144973
CD55	93.8352	-0.694616	0.195271	-3.55718	0.000374851	0.0147064
R3HDM4	77.942	-0.752623	0.211756	-3.55421	0.000379118	0.01471
KRT23	12.4232	-2.09736	0.590226	-3.55349	0.00038015	0.01471
PHGDH	151.457	0.572265	0.160997	3.55451	0.000378689	0.01471
ATAD1	55.8291	-0.793009	0.223158	-3.55358	0.000380027	0.01471
HCFC1R1	113.919	0.707786	0.199698	3.54428	0.000393687	0.0151818
TOMM5	355.128	-0.341657	0.096526	-3.53954	0.000400832	0.0154048
CD99	141.988	1.35187	0.382215	3.53694	0.000404799	0.0155045
IL27	5.49916	-2.31854	0.656143	-3.53359	0.000409954	0.0155962
LPIN1	72.4498	0.766294	0.216853	3.5337	0.000409787	0.0155962
NPRL3	74.3458	0.793773	0.224801	3.53101	0.00041398	0.0156965
LITAF	238.555	-0.461031	0.130721	-3.52683	0.000420572	0.0158931
CITED2	220.185	0.587139	0.166555	3.5252	0.000423163	0.0159377
CTNNBIP1	109.75	0.597302	0.169598	3.52187	0.000428521	0.0160859
MIR99AHG	29.0167	1.41869	0.403288	3.51781	0.000435122	0.0162259
OBP2B	46.2002	-0.880873	0.25036	-3.51843	0.000434114	0.0162259
PPP1R1A	23.4455	1.71564	0.487896	3.5164	0.000437448	0.016259
IRX3	117.098	0.604751	0.172134	3.51325	0.000442662	0.0163988
HERC5	25.7298	-1.27311	0.362607	-3.51098	0.000446456	0.0164853
C5orf56	13.7713	-1.51733	0.433008	-3.50415	0.000458069	0.016859
HILPDA	151.032	0.50625	0.144589	3.50131	0.000462984	0.0169296
LINC01184	28.5328	-1.04696	0.298958	-3.50204	0.000461708	0.0169296
MT-CO2	28309.5	-0.249086	0.0712572	-3.49559	0.000473013	0.0171995
TMCC1-AS1	8.38199	-1.75997	0.503514	-3.49537	0.000473409	0.0171995
STUB1	201.434	0.428657	0.12271	3.49327	0.000477149	0.0172557
NDUFB7	379.465	0.313767	0.0898328	3.49279	0.00047801	0.0172557
DNAJC25-GNG10	32.2829	-0.946375	0.271214	-3.4894	0.000484097	0.0174198
KCNN4	100.296	-0.878133	0.252099	-3.48329	0.0004953	0.0177663
SMAGP	150.158	-0.483282	0.13882	-3.48136	0.000498878	0.0178381
CPSF3	54.3981	0.88405	0.254136	3.47865	0.000503941	0.0179622
KLF5	118.887	-0.522139	0.150162	-3.47717	0.000506734	0.018005
GPC2	39.9039	1.13514	0.326651	3.47509	0.000510677	0.0180317
GLTSCR2	364.866	-0.363842	0.104695	-3.47528	0.000510328	0.0180317
TMOD1	19.9369	-1.50804	0.434112	-3.47385	0.000513038	0.0180586
TXNDC17	388.669	0.309147	0.0890869	3.47018	0.000520112	0.0182508
TSSC1	45.0401	0.982306	0.2833	3.46738	0.000525565	0.018385
BRK1	877.816	0.203633	0.058799	3.4632	0.000533795	0.0186153
DPY30	290.691	0.377728	0.109131	3.46122	0.000537726	0.0186373
PRLR	128.478	-0.497185	0.143614	-3.46195	0.000536272	0.0186373
YWHAZ	785.781	-0.236372	0.0683312	-3.4592	0.000541777	0.0187203
AR	36.6848	1.14169	0.330509	3.45435	0.000551615	0.0190021
SCAMP4	83.6792	-0.640389	0.185657	-3.44931	0.000562024	0.0193018
NR4A1	339.154	-1.046	0.303828	-3.44273	0.000575875	0.0197176
RAC2	30.8741	-0.964673	0.280285	-3.44176	0.000577946	0.0197212
CFL1	2353.54	0.221024	0.064246	3.44028	0.000581104	0.0197212
FSCN1	93.3765	-1.10613	0.321528	-3.44023	0.000581216	0.0197212
NPB	22.014	-1.1264	0.327629	-3.43805	0.000585912	0.019821
RNF2	87.3408	-0.652559	0.189876	-3.43676	0.000588707	0.0198561
RNF144A	29.6985	1.28959	0.376087	3.42896	0.0006059	0.0203215
H1FX	102.704	0.762561	0.222394	3.42887	0.000606101	0.0203215
RP11-283G6.3	5.97042	-2.08585	0.608504	-3.42783	0.000608433	0.0203393
GNG10	62.7153	-0.664045	0.193881	-3.42501	0.000614778	0.0204908
ADORA2B	9.4103	-2.01039	0.587296	-3.42313	0.000619049	0.0205725
TOMM20	610.045	-0.345088	0.100892	-3.42036	0.000625381	0.0207219
ATRAID	254.868	0.454294	0.133021	3.4152	0.000637357	0.021057
EMC7	51.1487	-0.787381	0.230771	-3.41195	0.000644996	0.0210652
DUSP2	116.989	-1.4934	0.437765	-3.41141	0.000646273	0.0210652
PDCD6	436.946	-0.276223	0.0809767	-3.41114	0.000646926	0.0210652
BIRC3	54.2756	-1.51575	0.444326	-3.41134	0.000646449	0.0210652
RSAD2	3.96853	-2.57213	0.75356	-3.41331	0.000641793	0.0210652
LPAR6	45.0151	-1.04027	0.305417	-3.40606	0.000659084	0.0213994
RARG	69.6657	-0.655758	0.192831	-3.40069	0.000672155	0.0217613
TCEB2	714.152	0.330858	0.09737	3.39795	0.000678931	0.0219178
ACSL1	8.01188	-1.77838	0.523996	-3.39389	0.000689079	0.0221821
DHRSX	49.2517	-0.90895	0.268284	-3.38801	0.000704004	0.0225341
DNAJB1	295.683	-0.461797	0.136293	-3.38826	0.000703384	0.0225341
MDH1	390.682	0.345502	0.102026	3.38642	0.000708117	0.0226017
CRACR2B	177.145	0.459273	0.135994	3.37716	0.000732397	0.0233109
KDELR1	480.855	-0.331835	0.0982877	-3.37616	0.000735058	0.0233298
GRB14	19.1537	1.68462	0.499225	3.37447	0.000739591	0.0234079
EMID1	17.1481	1.9287	0.572952	3.36625	0.000761982	0.0239699
HNRNPLL	58.8665	-0.695821	0.206773	-3.36514	0.000765049	0.0239699
DIRAS3	50.6264	1.00158	0.297658	3.36486	0.000765832	0.0239699
C2CD2	32.8393	-0.907647	0.26974	-3.3649	0.000765717	0.0239699
KIF5B	1115.98	-0.336759	0.100242	-3.35944	0.000780994	0.0243769
SRP68	64.6513	-0.651783	0.194294	-3.35462	0.00079474	0.0247377
CYB5A	163.629	0.610454	0.182112	3.35207	0.000802088	0.0248296
RANBP17	24.9848	-1.00131	0.29869	-3.35234	0.000801313	0.0248296
PKMYT1	23.0066	1.46677	0.437936	3.34928	0.000810228	0.025013
SOD3	20.5423	-4.62154	1.38059	-3.34751	0.000815419	0.0251047
PSMB4	470.214	-0.253243	0.0757383	-3.34365	0.000826826	0.0253867
MT-ND6	369.501	-0.289581	0.0866404	-3.34233	0.000830784	0.0254331
TMSB10	12159.2	0.204642	0.0612398	3.34164	0.000832838	0.0254331
RP11-527N12.2	9.51759	-2.00943	0.601465	-3.34089	0.000835107	0.0254336
POLB	244.236	0.486366	0.145651	3.33926	0.00084002	0.0255145
AK4	51.4406	0.875822	0.262657	3.33448	0.000854602	0.0258631
IL34	54.8678	-0.765831	0.229749	-3.33334	0.000858095	0.0258631
G3BP1	156.38	-0.452219	0.135669	-3.33325	0.000858364	0.0258631
C6orf48	145.061	-0.505361	0.151725	-3.33078	0.000866042	0.026025
YBX1	2071.36	0.202969	0.0609843	3.32822	0.000874029	0.0261954
DDIT4	317.841	0.644825	0.19444	3.31632	0.000912121	0.0271212
NDUFS7	224.31	-0.500725	0.150987	-3.31635	0.000912	0.0271212
ICAM2	24.3034	-1.04828	0.315982	-3.31754	0.000908138	0.0271212
METTL7B	9.33672	-2.36626	0.714978	-3.30955	0.000934458	0.0277124
ATP5G2	1933.45	0.141448	0.0427556	3.30829	0.000938662	0.0277643
TESK2	15.1703	-1.25142	0.378716	-3.30437	0.000951884	0.0280818
IKBIP	18.8299	1.65284	0.500438	3.30279	0.000957288	0.0281346
HADH	130.675	0.540426	0.163661	3.30211	0.000959601	0.0281346
RARRES3	71.7096	-2.18188	0.660844	-3.30166	0.000961143	0.0281346
TNFSF13B	41.3198	-2.21202	0.670346	-3.29983	0.000967447	0.028246
MORF4L2	307.916	0.330101	0.100091	3.29802	0.000973686	0.0282819
KRT17	242.89	-2.34945	0.71234	-3.29821	0.000973022	0.0282819
SPON2	70.307	-1.23878	0.376175	-3.2931	0.000990881	0.0287076
NIPA1	5.00888	-2.23675	0.679458	-3.29196	0.000994934	0.0287255
NUDT5	490.162	-0.354915	0.107828	-3.29149	0.000996582	0.0287255
MRPL33	180.852	0.439171	0.133494	3.28981	0.00100255	0.0288239
LAMB1	15.8536	2.08026	0.634319	3.27952	0.00103985	0.0298204
GPX4	1535.67	-0.410206	0.125231	-3.2756	0.00105436	0.0301602
BCKDK	83.952	0.668512	0.204511	3.26883	0.00107994	0.030745
ADD1	64.8357	-0.767505	0.234801	-3.26875	0.00108025	0.030745
ECI1	29.9675	1.22494	0.374968	3.26678	0.0010878	0.0308819
NSMCE1	147.171	-0.433946	0.133182	-3.25829	0.00112086	0.0317409
TMEM50A	328.18	-0.34933	0.107261	-3.25682	0.00112668	0.0318259
SGPP2	42.1491	-0.989596	0.303966	-3.25561	0.00113148	0.0318819
SHTN1	12.5817	2.39848	0.738055	3.24974	0.00115512	0.032467
IFITM3	181.966	-1.18366	0.364409	-3.24816	0.00116153	0.0325659
CRLS1	57.2362	0.77454	0.238709	3.24471	0.00117571	0.0328819
CDC37	297.476	0.342247	0.105569	3.24193	0.00118723	0.0331222
NFIC	141.512	-0.460769	0.142195	-3.24039	0.00119364	0.0331543
IFI35	7.50946	-2.38186	0.735085	-3.24025	0.00119425	0.0331543
NFKB2	85.5485	-0.545503	0.168513	-3.23716	0.00120726	0.0334334
UBE2L6	203.869	-1.14552	0.353967	-3.23624	0.00121117	0.0334598
UBXN10-AS1	14.8305	1.9793	0.611763	3.23541	0.00121469	0.0334752
PCNA	104.49	0.59908	0.185458	3.23026	0.00123676	0.0340004
PRKAG2	38.3029	0.994463	0.308376	3.22484	0.00126043	0.0343172
XPNPEP1	76.79	-0.685217	0.212459	-3.22517	0.00125897	0.0343172
ASAP1	65.029	-0.71499	0.221708	-3.22492	0.00126009	0.0343172
OPTN	462.914	-0.658295	0.2041	-3.22536	0.00125815	0.0343172
B3GNT8	12.1432	-1.59614	0.495241	-3.22295	0.00126876	0.0344463
PIGS	53.7057	-0.671288	0.20832	-3.22239	0.00127127	0.0344463
LRMP	20.3901	4.33352	1.34588	3.21984	0.00128264	0.0346107
DDX60	10.7013	-1.55671	0.483504	-3.21965	0.00128347	0.0346107
SAMD9	7.5677	-1.85579	0.576859	-3.21706	0.00129514	0.0347595
C7orf73	319.16	0.334656	0.104008	3.21762	0.00129261	0.0347595
AFAP1	59.277	-0.662945	0.206335	-3.21295	0.00131378	0.0351762
SERINC2	149.432	0.459514	0.143085	3.21147	0.00132059	0.0352172
GEMIN6	62.3932	0.740882	0.230714	3.21126	0.00132154	0.0352172
GNL3L	26.0357	-0.95335	0.297209	-3.20768	0.00133813	0.0355752
TMEM9	331.171	-0.329492	0.102807	-3.20498	0.00135074	0.0357788
FOXP1	58.8865	0.763865	0.238359	3.20468	0.00135212	0.0357788
SOWAHC	15.948	-1.16732	0.364965	-3.19844	0.00138174	0.0364772
CYYR1	70.5222	0.696553	0.21842	3.18905	0.00142744	0.0375958
FLOT1	118.973	-0.46889	0.147088	-3.18782	0.00143349	0.0376676
ANXA2R	12.2359	2.80211	0.879576	3.18575	0.0014438	0.0378502
CLTA	640.941	-0.251426	0.0790161	-3.18195	0.00146285	0.038261
SH3YL1	217.953	0.44156	0.139056	3.1754	0.00149628	0.0390341
BCL7C	38.7467	0.968785	0.305147	3.17482	0.00149932	0.0390341
CRABP1	3048.11	-0.244463	0.0770189	-3.17406	0.00150321	0.0390455
ISYNA1	252.049	0.516783	0.162881	3.17275	0.00151001	0.0391322
ABI1	239.461	-0.486178	0.153343	-3.17052	0.00152165	0.0393436
GRHPR	243.1	-0.342502	0.108435	-3.15858	0.00158538	0.0408242
GJB3	7.12072	-1.83452	0.58083	-3.15844	0.00158614	0.0408242
SIX3	13.0955	-1.48235	0.469731	-3.15575	0.00160085	0.0409761
UBN1	57.5188	0.761848	0.241445	3.15537	0.00160293	0.0409761
ATG101	180.326	-0.477783	0.151364	-3.15652	0.00159665	0.0409761
TMBIM1	90.0415	-0.5328	0.168902	-3.15449	0.00160781	0.0410082
HDAC1	141.258	-0.514779	0.163269	-3.15295	0.00161627	0.0411313
IL7R	29.0434	-0.980946	0.311206	-3.15208	0.00162112	0.0411619
AACS	19.1813	-1.10029	0.349171	-3.15116	0.00162623	0.0411991
SLC25A13	103.963	-0.489593	0.155996	-3.13851	0.00169811	0.0429238
MT1F	148.193	0.513333	0.163789	3.13411	0.00172377	0.0434753
PIR	100.11	-0.65916	0.210382	-3.13316	0.00172937	0.0435192
KRT79	23.9284	-2.85384	0.911114	-3.13225	0.00173469	0.0435562
C6orf1	61.2193	-0.778007	0.248519	-3.13057	0.00174465	0.0436247
NFATC2	7.6851	-2.08523	0.666145	-3.13029	0.00174634	0.0436247
HADHB	202.199	0.481853	0.153955	3.12984	0.001749	0.0436247
MRPL24	368.82	-0.347601	0.111084	-3.12918	0.00175298	0.0436275
CCT3	1195.07	-0.248622	0.0795346	-3.12596	0.00177225	0.0440103
NMRAL1	125.908	0.522675	0.167299	3.1242	0.00178291	0.0441779
NUBP2	106.003	0.54955	0.176184	3.11918	0.00181357	0.0448392
CARD16	20.7274	-1.04804	0.336112	-3.11811	0.00182013	0.0449031
HIST2H2AA4	5.12526	-2.25484	0.723343	-3.11725	0.00182547	0.0449368
SRRM2	248.57	0.342687	0.109977	3.11599	0.00183329	0.0450312
FBXO27	11.1907	2.6758	0.859187	3.11434	0.00184357	0.0451854
EML4	186.693	-0.367353	0.118048	-3.11191	0.0018588	0.0454602
CTHRC1	42.1798	-0.760661	0.24494	-3.1055	0.00189959	0.0463574
RAP1B	139.774	-0.421876	0.135885	-3.10464	0.00190509	0.0463913
FGL2	6.35006	-2.03333	0.655274	-3.10302	0.00191558	0.0465466
P4HA2	19.1928	-1.04812	0.337939	-3.1015	0.00192541	0.0466849
RP11-277P12.20	40.8988	-1.04358	0.336874	-3.09782	0.0019495	0.0471679
SCCPDH	57.709	-0.97528	0.315175	-3.09441	0.00197205	0.0475099
DFNA5	14.2033	1.88366	0.608651	3.09481	0.0019694	0.0475099
HLA-DRA	270.387	-1.34503	0.434943	-3.09242	0.00198533	0.0477281
IFI6	119.844	-1.72873	0.559146	-3.09174	0.00198989	0.0477362
SCNM1	198.699	-0.391334	0.126726	-3.08803	0.00201487	0.0480908
ITGB1	596.092	-0.241569	0.0782424	-3.08744	0.00201887	0.0480908
SVIL	200.43	-0.377427	0.122196	-3.0887	0.00201036	0.0480908
AQP5	16.0765	2.45699	0.795908	3.08703	0.0020217	0.0480908
TRPS1	106.168	-0.474414	0.153764	-3.08534	0.00203318	0.0482624
DAP	160.193	-0.533665	0.17312	-3.08263	0.00205181	0.0486026
AKR1E2	24.793	-0.940912	0.305328	-3.08164	0.00205862	0.0486124
RAB3IP	59.9192	-0.638132	0.207097	-3.08132	0.00206083	0.0486124
RAB38	30.7016	1.14788	0.372963	3.07774	0.00208574	0.0490974
UQCR11	357.152	-0.267066	0.0868538	-3.07489	0.00210582	0.0492621
SDR39U1	63.5093	0.704072	0.228937	3.0754	0.00210221	0.0492621
TSC22D1	288.947	0.47458	0.154284	3.07602	0.00209786	0.0492621
MT-ND4L	16116.1	-0.308852	0.100534	-3.07213	0.00212537	0.0496167
SSR1	143.006	-0.433402	0.141382	-3.06547	0.00217327	0.0506304
RNF7	321.236	-0.383344	0.125158	-3.06288	0.00219215	0.0509005
PRNP	58.2613	-0.663042	0.216493	-3.06265	0.00219387	0.0509005
PTN	42.4461	1.15178	0.376214	3.06151	0.00220227	0.0509906
RPL37	3078.85	-0.253539	0.0828917	-3.05868	0.00222318	0.0513269
S100A9	166.685	-2.43198	0.795204	-3.05831	0.00222588	0.0513269
SNAPC3	41.4948	-0.772145	0.252586	-3.05696	0.00223592	0.0513532
SQSTM1	359.035	-0.540777	0.176908	-3.05682	0.002237	0.0513532
GABRP	517.192	-0.573199	0.187545	-3.05633	0.00224065	0.0513532
FGFBP1	10.5824	-1.76918	0.579357	-3.0537	0.00226041	0.0517011
MST1R	4.87901	-2.05486	0.674779	-3.04523	0.00232503	0.0529647
C14orf37	10.2873	3.2341	1.06181	3.04583	0.00232037	0.0529647
HAGLROS	13.84	-1.64952	0.54207	-3.04299	0.00234238	0.0532526
NAA15	77.3585	0.625774	0.205817	3.04045	0.00236228	0.0535972
TECR	224.632	0.349808	0.11515	3.03784	0.00238277	0.0537956
PRELP	54.0185	-1.7679	0.582134	-3.03692	0.00239007	0.0537956
HVCN1	14.5433	-1.16149	0.382288	-3.03827	0.00237941	0.0537956
PSMB10	97.5758	-0.609818	0.200795	-3.03702	0.00238928	0.0537956
EFNA3	27.9556	1.14495	0.37729	3.03466	0.00240804	0.0540924
SPG21	231.028	0.399456	0.13166	3.03399	0.00241345	0.0541062
JTB	770.548	-0.221193	0.0729733	-3.03115	0.00243628	0.0544827
PYCR2	15.0982	-1.50862	0.49778	-3.0307	0.00243988	0.0544827
FOXO1	8.04919	-1.64709	0.544397	-3.02553	0.00248195	0.0552039
SPDEF	66.4348	1.15093	0.380381	3.02574	0.00248026	0.0552039
RHOBTB3	27.7241	1.16994	0.386925	3.02369	0.00249713	0.0554323
PHKA2	16.2253	-1.15586	0.382628	-3.02085	0.00252063	0.0558443
C11orf70	35.1741	-0.922844	0.30559	-3.01988	0.00252875	0.0559146
C1R	23.9232	-0.960774	0.318326	-3.0182	0.00254279	0.0560339
TUBB	2534.84	0.356604	0.118157	3.01805	0.00254406	0.0560339
MZT2B	180.954	0.466004	0.154641	3.01346	0.00258286	0.0565577
TMEM237	62.0622	0.739759	0.245433	3.0141	0.00257746	0.0565577
SMOC2	5.28972	-1.99611	0.662311	-3.01386	0.00257948	0.0565577
GRINA	688.762	-0.304617	0.101128	-3.01219	0.00259373	0.0566858
EXOSC5	198.51	-0.354868	0.117842	-3.01138	0.00260063	0.0567269
CLIC1	587.585	-0.22323	0.0741587	-3.01016	0.00261107	0.0568448
STOM	51.2346	-0.93693	0.311365	-3.0091	0.00262022	0.0569345
TRAV14DV4	5.78297	-4.067	1.35216	-3.00777	0.0026317	0.057074
SEC13	372.468	0.317644	0.105665	3.00615	0.00264578	0.0572218
PSME2	247.522	-0.534086	0.177684	-3.00582	0.00264864	0.0572218
CDC123	791.645	-0.276523	0.0920181	-3.00509	0.00265505	0.0572508
ANXA8	8.00682	-1.56775	0.521945	-3.00367	0.0026674	0.0572985
EPB41L2	19.1875	-1.51993	0.505964	-3.00403	0.00266425	0.0572985
CTSD	369.191	-0.271863	0.0905468	-3.00246	0.00267806	0.0574183
SRD5A1	153.972	-0.441605	0.147158	-3.00089	0.0026919	0.0576057
NTMT1	109.137	-0.466105	0.155377	-2.99984	0.0027012	0.0576954
ACTR3B	400.82	0.475277	0.158507	2.99846	0.00271349	0.0578394
ALOX5	8.8261	-2.00552	0.668968	-2.99793	0.00271818	0.0578394
RP11-108M9.4	19.5555	1.36548	0.455667	2.99666	0.00272951	0.0579714
TOR3A	39.4779	-0.722408	0.241453	-2.99192	0.00277228	0.0587692
ARAP2	16.5635	-1.14599	0.383305	-2.98975	0.00279203	0.0590703
TOMM7	517.15	-0.216301	0.0723604	-2.98922	0.00279694	0.0590703
PSMA7	1253.29	-0.151055	0.0506139	-2.98446	0.00284079	0.0598846
IRF1	104.743	-1.24524	0.418537	-2.97523	0.00292771	0.0613733
TSPAN6	130.25	0.500231	0.168107	2.97568	0.00292343	0.0613733
CCNA1	13.9558	-1.45873	0.49015	-2.97608	0.00291959	0.0613733
BST2	31.1867	-1.56469	0.526112	-2.97405	0.00293896	0.0614949
PPFIBP1	127.424	-0.417349	0.140386	-2.97286	0.00295042	0.0615902
MYCBP2	61.9622	0.684568	0.230305	2.97244	0.00295441	0.0615902
MSN	61.936	-0.719762	0.242306	-2.97047	0.00297342	0.0617587
BTG1	491.523	-0.222551	0.0749158	-2.97069	0.00297134	0.0617587
FUS	771.74	0.223447	0.075334	2.96608	0.00301618	0.0624173
NDUFA4	1786.28	0.164287	0.0553794	2.96658	0.00301137	0.0624173
INPP5K	38.0241	-0.73857	0.249276	-2.96286	0.00304797	0.0628855
MOSPD3	104.445	0.547534	0.184812	2.96266	0.00304994	0.0628855
CD53	12.2488	-1.35324	0.457518	-2.95778	0.00309865	0.0637012
MRPL9	334.996	-0.272043	0.0919819	-2.95757	0.00310078	0.0637012
TFPT	63.0837	-0.673383	0.227786	-2.95621	0.00311441	0.0638651
SNX3	834.911	-0.222742	0.0753857	-2.9547	0.0031297	0.0640624
NDUFS6	455.529	-0.310761	0.105243	-2.9528	0.00314901	0.064229
CDK17	11.1388	-1.67692	0.567976	-2.95245	0.00315266	0.064229
TGFB1	10.3391	-1.43499	0.486161	-2.95167	0.00316057	0.064229
PSMA5	322.629	-0.403291	0.136631	-2.95168	0.00316049	0.064229
UQCRC2	173.18	0.526712	0.178627	2.94867	0.00319142	0.0647393
NCF1	8.89557	-1.69517	0.575229	-2.94695	0.00320926	0.0649847
CXCL16	92.0897	-0.846621	0.287385	-2.94595	0.00321963	0.065078
TOR1B	33.0654	-0.836419	0.284098	-2.94412	0.00323876	0.0651153
CLU	864.792	-1.47005	0.499167	-2.945	0.00322958	0.0651153
FAM229B	69.2798	0.757393	0.257233	2.94438	0.00323601	0.0651153
RNF126	70.1447	-0.550586	0.187413	-2.93782	0.00330526	0.0663342
GNB2L1	1905.27	-0.147152	0.0501297	-2.93542	0.00333092	0.0667306
TRAP1	232.972	0.342677	0.116801	2.93386	0.00334781	0.0669502
ARHGDIB	158.505	-0.573073	0.195369	-2.93329	0.00335391	0.0669538
RP11-61K9.3	9.23972	3.03619	1.03616	2.93024	0.00338695	0.0674942
FAR1	10.9736	-1.72752	0.590577	-2.92515	0.00344295	0.0684892
SLC12A7	39.4931	-1.3358	0.456916	-2.9235	0.00346117	0.0686101
FAM110A	56.175	0.706632	0.241699	2.92361	0.00346002	0.0686101
GSPT1	95.1477	0.55858	0.191188	2.92163	0.00348208	0.0687038
C10orf54	8.71364	-1.57784	0.540177	-2.92097	0.00348939	0.0687038
AP1M2	21.0485	1.29529	0.443456	2.9209	0.00349022	0.0687038
ARPC5L	329.07	-0.446797	0.152891	-2.92232	0.00347434	0.0687038
TNFRSF11B	21.7614	-3.17417	1.08692	-2.92032	0.0034967	0.0687117
GNPDA1	82.2033	-0.504458	0.172834	-2.91875	0.00351439	0.0689394
EPHA2	6.48399	-2.35841	0.808268	-2.91786	0.00352447	0.0690101
UXS1	34.3284	-0.763353	0.26166	-2.91735	0.00353021	0.0690101
RIOK1	157.558	-0.478394	0.164065	-2.91588	0.00354682	0.0692151
SDE2	25.8131	-0.923493	0.317117	-2.91215	0.00358947	0.0699267
TPBG	28.8164	1.23752	0.425142	2.91085	0.00360447	0.0700979
CNIH4	303.576	-0.327783	0.112719	-2.90796	0.00363799	0.0706284
IRX5	21.8264	1.22244	0.420596	2.90644	0.00365567	0.0708498
MLLT10	112.749	-0.47646	0.164132	-2.9029	0.00369722	0.0715323
ADAM17	43.0452	0.821095	0.283328	2.89804	0.00375499	0.0725258
ARMC10	257.693	0.380269	0.131243	2.89744	0.0037622	0.0725411
TNIP1	94.4854	-0.471666	0.162993	-2.89378	0.00380631	0.0732666
GCHFR	34.2804	0.974905	0.337109	2.89196	0.00382852	0.0735688
PPP1R14B	85.2056	0.58475	0.202241	2.89135	0.00383595	0.0735864
SSBP1	685.101	0.196207	0.0679726	2.88656	0.0038948	0.0745887
RPS24	3473.22	-0.152862	0.0529755	-2.88553	0.00390759	0.074707
HSD17B1	14.3489	1.64106	0.569774	2.88019	0.0039743	0.0758541
NDUFB10	418.101	0.284529	0.0988232	2.87917	0.00398721	0.0759721
MPG	120.911	0.46023	0.159965	2.87707	0.00401382	0.0763505
RELB	107.381	-0.533908	0.185696	-2.87518	0.00403798	0.0765563
SNAPC1	22.8	-0.96036	0.334019	-2.87516	0.00403819	0.0765563
GCDH	52.4789	0.793044	0.276191	2.87136	0.00408709	0.0772651
GPT2	27.6034	1.03292	0.359752	2.87119	0.00408926	0.0772651
KLHL35	47.8773	-0.669094	0.233316	-2.86776	0.00413391	0.0779784
FNDC1	4.05681	-3.83882	1.33924	-2.86642	0.00415147	0.0781791
IFT22	122.778	0.514209	0.179447	2.86551	0.00416333	0.0782719
CMTM7	143.053	-0.401754	0.140381	-2.86189	0.0042112	0.0790404
S100A6	833.756	-1.08179	0.378523	-2.85791	0.00426435	0.079805
RGS3	20.3505	-1.02337	0.358099	-2.85779	0.00426606	0.079805
TFAP2A	369.329	0.476471	0.16697	2.85363	0.00432232	0.0807237
CAMK2D	105.313	0.581026	0.204078	2.84708	0.00441219	0.0822663
CD52	23.8375	-0.88902	0.312561	-2.84431	0.00445082	0.0828497
HOOK2	165.24	0.40315	0.141782	2.84345	0.00446275	0.0829352
PLOD1	89.0867	-0.475668	0.167798	-2.83477	0.00458594	0.0850344
SNRNP25	73.1607	0.878178	0.309825	2.83443	0.00459076	0.0850344
SUDS3	196.486	-0.326888	0.115428	-2.83196	0.00462639	0.0855541
HOOK3	99.0273	0.502707	0.177692	2.82909	0.00466799	0.0861823
LETMD1	68.8757	-0.578328	0.204466	-2.82848	0.00467701	0.0862081
PHF11	83.3158	-0.625709	0.221348	-2.82681	0.00470135	0.0865155
LMNA	721.275	-0.566853	0.200799	-2.82299	0.0047578	0.0874121
TMEM40	35.8687	1.00141	0.355141	2.81975	0.00480615	0.0881339
CALD1	503.714	0.455251	0.161476	2.81931	0.00481269	0.0881339
PSMB9	104.994	-1.24243	0.440903	-2.81793	0.00483346	0.0883223
STAT1	69.7965	-0.999542	0.354827	-2.81698	0.00484768	0.0883223
SPIB	7.8637	-2.21613	0.786549	-2.81753	0.00483939	0.0883223
PRRX1	10.4637	-1.35891	0.482474	-2.81655	0.00485425	0.0883223
ALDH18A1	34.0385	-0.788139	0.279966	-2.81512	0.00487587	0.0885731
NFKBIE	31.0905	-0.790036	0.280738	-2.81414	0.00489074	0.0887007
SEPT2	186.673	0.471998	0.167788	2.81306	0.00490718	0.0888562
GNS	32.7902	-0.762506	0.271166	-2.81195	0.0049242	0.0890216
TUBB6	109.299	-0.474926	0.168963	-2.81083	0.00494143	0.0891905
SLA	11.1491	-1.691	0.601922	-2.80933	0.00496451	0.0894642
STRN	21.3432	1.21648	0.433146	2.80848	0.00497761	0.0895574
MED16	32.7726	-0.756484	0.26952	-2.80678	0.00500387	0.0898866
SPAG1	17.2805	-1.08843	0.388153	-2.80413	0.0050453	0.0903123
PRKAR2A	113.931	0.464152	0.165548	2.80373	0.00505154	0.0903123
PCBP4	72.5349	0.654612	0.233427	2.80435	0.00504176	0.0903123
NGFRAP1	593.931	0.202473	0.072234	2.80301	0.00506275	0.0903697
IFITM1	53.8617	-1.26082	0.450036	-2.80161	0.0050849	0.0906218
STRA6	9.72732	-1.78633	0.639142	-2.79489	0.00519167	0.0922338
SDF4	176.122	-0.400849	0.143407	-2.79518	0.005187	0.0922338
POP7	219.955	0.35779	0.12804	2.79437	0.00520007	0.0922379
IFT80	12.8212	-1.27001	0.454636	-2.79346	0.00521472	0.0923528
KNOP1	120.733	0.445063	0.159523	2.78997	0.00527133	0.0927737
BRIX1	185.74	-0.332772	0.119252	-2.79049	0.00526275	0.0927737
SP100	64.072	-0.537003	0.1924	-2.79107	0.00525341	0.0927737
NIT2	217.509	0.387423	0.138855	2.79013	0.00526865	0.0927737
CAT	108.12	0.481163	0.172663	2.78673	0.00532435	0.0935611
CLIC3	14.3044	1.63645	0.587924	2.78343	0.00537873	0.09437
ALG2	47.776	-0.619317	0.222674	-2.78128	0.00541458	0.0948517
ABLIM1	35.1927	0.867484	0.312161	2.77896	0.0054533	0.095382
ZNHIT1	419.443	0.237055	0.0853525	2.77736	0.00548018	0.0955743
SLC25A4	46.6948	-0.741128	0.266852	-2.7773	0.0054812	0.0955743
CDC42BPA	25.2446	-1.24185	0.447366	-2.77593	0.00550449	0.0958323
ATP11B	5.23808	-1.77361	0.639249	-2.77452	0.00552826	0.0960981
VEGFA	13.0531	1.72683	0.622824	2.77259	0.00556129	0.0963757
SPINT2	889.354	-0.194368	0.070102	-2.77265	0.00556023	0.0963757
TCAF1	76.2594	0.584836	0.211013	2.77157	0.00557867	0.096529
COL27A1	66.002	-0.542744	0.196018	-2.76885	0.00562553	0.097191
OLFM4	10.4722	-1.50339	0.543464	-2.76631	0.00566944	0.0978001
TMEM147	327.245	0.292343	0.10571	2.76552	0.00568321	0.0978881
HAPLN3	48.1692	-0.632068	0.228756	-2.76306	0.00572621	0.0984787
KCTD13	125.161	-0.55929	0.202456	-2.76252	0.00573569	0.0984917
PLCB4	23.807	-0.861147	0.312545	-2.75528	0.00586428	0.0995023
NFAT5	49.0418	-0.661155	0.239718	-2.75805	0.00581476	0.0995023
RP11-435O5.2	6.97517	-1.5611	0.566569	-2.75536	0.00586285	0.0995023
LUZP1	35.5358	0.860682	0.312381	2.75524	0.00586499	0.0995023
NMI	75.9379	-0.540815	0.196146	-2.7572	0.0058299	0.0995023
UGP2	174.352	0.417985	0.151603	2.7571	0.0058317	0.0995023
C1orf43	608.667	-0.19886	0.0721362	-2.75673	0.00583826	0.0995023
CALB2	19.5247	-0.988384	0.358539	-2.7567	0.00583875	0.0995023
TAOK3	70.0594	-0.518742	0.188415	-2.75319	0.00590173	0.0999755
FAM171A1	92.3313	-0.497702	0.180863	-2.75183	0.00592639	0.100243
CDK6	53.5137	-0.747659	0.271968	-2.74907	0.00597643	0.100938
TOR1AIP2	68.7637	-0.537524	0.195593	-2.74817	0.0059928	0.101064
TCL1A	4.57824	-4.83011	1.75794	-2.74759	0.00600349	0.101093
CDK2AP2	114.7	-0.412923	0.150352	-2.74637	0.00602588	0.101319
GINS4	23.3379	1.08774	0.396337	2.74449	0.00606053	0.10175
ASS1	172.84	-0.423397	0.154312	-2.74378	0.00607367	0.10182
JARID2	27.7719	1.02225	0.372926	2.74116	0.00612227	0.102482
FLOT2	71.1901	-0.599702	0.21891	-2.73949	0.00615353	0.102853
UQCC2	200.707	0.344313	0.125847	2.73596	0.00621988	0.103364
PTRHD1	207.094	0.436607	0.159503	2.7373	0.00619464	0.103364
RDH10	12.9519	1.80023	0.657861	2.73649	0.00620979	0.103364
HIP1R	19.9867	1.228	0.448846	2.73592	0.00622068	0.103364
PPT1	88.499	-0.593376	0.217034	-2.73402	0.00625653	0.103655
LRRFIP2	139.605	-0.523163	0.191336	-2.73427	0.00625196	0.103655
DDX11	44.0611	-0.638834	0.233739	-2.7331	0.00627405	0.103793
ARF5	882.962	0.209343	0.0766545	2.731	0.00631431	0.104154
SF3A2	152.82	-0.454517	0.166429	-2.73099	0.00631435	0.104154
MPV17	114.244	0.475395	0.174201	2.729	0.00635271	0.104361
COPG1	73.9262	0.558211	0.204555	2.7289	0.00635458	0.104361
MAFB	67.7877	0.612234	0.224346	2.72897	0.00635315	0.104361
RP11-290D2.6	58.4505	-0.895726	0.328452	-2.72711	0.00638917	0.104777
RNF141	55.6275	0.663606	0.243423	2.72615	0.00640788	0.104931
WDR18	127.495	-0.430458	0.158062	-2.72336	0.00646218	0.105247
EMC10	53.5741	-0.662278	0.243195	-2.72324	0.00646444	0.105247
CAMKK2	38.2706	-0.683429	0.250874	-2.7242	0.00644582	0.105247
BSG	741.117	-0.27449	0.100744	-2.72464	0.00643721	0.105247
EID1	187.438	-0.407768	0.149788	-2.72229	0.00648307	0.105399
C3	10.9764	-1.3928	0.512269	-2.71889	0.00655009	0.106186
CYBA	209.148	-0.350892	0.129057	-2.71888	0.00655027	0.106186
WNK1	155.674	-0.374807	0.138016	-2.71568	0.00661389	0.107064
GUK1	769.98	-0.195166	0.0718815	-2.71511	0.00662536	0.107096
NOL8	52.4412	0.732512	0.270027	2.71274	0.00667293	0.107711
ADNP2	13.9785	1.57601	0.581739	2.70914	0.00674588	0.108578
COG7	40.8201	0.781045	0.288298	2.70916	0.0067454	0.108578
CTSC	154.354	0.402265	0.148737	2.70454	0.00683988	0.109934
GALNT3	38.0335	0.840198	0.310787	2.70345	0.00686231	0.109982
IKBKE	18.2703	-1.05925	0.391783	-2.70367	0.00685778	0.109982
PAWR	60.1479	0.629255	0.232948	2.70126	0.00690766	0.110552
CXCL1	15.9523	-3.63029	1.34568	-2.69773	0.00698136	0.111534
ACTL10	7.35934	-1.43889	0.533441	-2.69738	0.00698879	0.111534
MEST	323.325	-0.539869	0.200225	-2.69631	0.00701122	0.111734
LEPROT	63.5144	0.650841	0.24149	2.6951	0.00703672	0.111983
FKBP7	23.4982	1.10503	0.410471	2.6921	0.00710039	0.112692
NDUFS2	549.063	-0.298994	0.111065	-2.69206	0.00710119	0.112692
ANKRD35	10.496	5.23018	1.94364	2.69092	0.00712562	0.112921
ST8SIA1	77.7893	-0.473469	0.176169	-2.68758	0.00719712	0.113603
GADD45G	58.2472	1.69652	0.631056	2.68838	0.00717999	0.113603
PABPN1	96.2059	0.494225	0.183898	2.6875	0.00719888	0.113603
NEAT1	165.624	-0.437172	0.162794	-2.68543	0.00724367	0.114151
IMPA2	47.8197	0.776099	0.289172	2.68386	0.00727771	0.114268
ITSN2	50.6924	-0.590097	0.219882	-2.68369	0.00728141	0.114268
CERS2	130.533	-0.394539	0.146972	-2.68445	0.00726488	0.114268
MPC2	581.393	-0.221432	0.082602	-2.68071	0.00734671	0.115132
RNF43	15.574	-1.00659	0.376241	-2.67538	0.00746443	0.116815
CTD-2256P15.2	9.4127	-1.39523	0.521654	-2.67462	0.00748138	0.116919
PRKAA1	16.9429	-0.966099	0.361531	-2.67225	0.00753449	0.117586
LTV1	103.391	-0.418411	0.156622	-2.67147	0.00755192	0.117695
EIF6	206.247	-0.334802	0.125366	-2.67058	0.00757193	0.117845
NUCB1	140.601	-0.357973	0.134089	-2.66966	0.00759273	0.118006
MTPN	215.761	0.337703	0.126576	2.66799	0.00763074	0.118109
RNASEH1-AS1	16.1127	1.36169	0.510243	2.66871	0.00761427	0.118109
UBE2S	68.8356	0.644559	0.241587	2.66802	0.0076299	0.118109
RAB30-AS1	36.3005	0.873642	0.327539	2.66729	0.00764652	0.118185
TMEM256	103.656	0.514085	0.192768	2.66685	0.00765654	0.118185
PPP2R5A	27.7327	0.943158	0.353841	2.66549	0.00768764	0.118503
PPARD	16.8084	-0.993329	0.372875	-2.66397	0.00772234	0.118876
TMEM220	9.78307	1.98016	0.744735	2.65888	0.00784008	0.12036
TROVE2	260.557	-0.343693	0.129248	-2.65918	0.00783307	0.12036
PRPF18	129.781	-0.368238	0.138648	-2.65592	0.00790934	0.121259
PGLS	211.454	0.414064	0.156015	2.654	0.00795448	0.121785
NRBP1	148.199	0.389429	0.146768	2.65337	0.00796923	0.121846
COPRS	50.6531	0.721955	0.272299	2.65133	0.00801759	0.12242
S100A4	68.8597	-0.602919	0.22754	-2.64973	0.00805559	0.122834
MTX1	184.034	-0.327437	0.123596	-2.64924	0.0080673	0.122847
CXCL3	42.5383	-1.09705	0.414281	-2.64808	0.00809496	0.123102
TMEM126B	98.641	-0.419275	0.158483	-2.64555	0.00815583	0.123861
TWF2	122.781	0.48116	0.181965	2.64425	0.00818722	0.124171
DMKN	16.0362	1.55883	0.589718	2.64335	0.00820898	0.124334
WBSCR27	18.6645	-0.912347	0.345362	-2.64172	0.00824873	0.124451
PDK3	15.1726	1.5025	0.568766	2.64167	0.00824975	0.124451
KLC2	55.3158	-0.616031	0.233157	-2.64213	0.00823867	0.124451
MICALL2	7.07739	-1.47402	0.558882	-2.63745	0.00835328	0.125845
LINC00958	5.45794	-1.6517	0.627265	-2.63317	0.00845914	0.126261
SPSB2	26.5817	-0.77051	0.292528	-2.63397	0.00843933	0.126261
RRM1	54.1326	0.718858	0.272919	2.63396	0.0084396	0.126261
SORL1	48.2682	-0.63125	0.239669	-2.63384	0.00844257	0.126261
NAPG	31.9312	0.896639	0.340313	2.63475	0.00842	0.126261
MMP24-AS1	36.4688	-0.681533	0.258643	-2.63504	0.00841285	0.126261
NUCB2	82.4104	-0.608769	0.231179	-2.63332	0.0084554	0.126261
POP4	70.6423	-0.491147	0.186571	-2.63249	0.00847622	0.126349
RUSC1	89.3073	-0.682768	0.259674	-2.62933	0.00855543	0.127362
SEC61B	731.754	-0.177403	0.0675271	-2.62714	0.0086106	0.12791
CISD1	145.291	-0.46151	0.175711	-2.62652	0.00862617	0.12791
LACTB2	64.9104	0.605681	0.230592	2.62664	0.00862333	0.12791
PAFAH1B3	435.11	0.24059	0.0916362	2.62549	0.00865235	0.128089
SPARCL1	26.2132	0.975577	0.371627	2.62515	0.00866097	0.128089
NUDT11	12.741	1.65723	0.631475	2.62439	0.00868056	0.128211
OSCP1	30.422	-0.767966	0.292768	-2.62312	0.00871297	0.128522
RND3	23.3174	1.32104	0.50384	2.62194	0.0087431	0.128798
HACD1	128.89	0.675677	0.25775	2.62144	0.00875585	0.128818
SERPINB6	18.1673	1.19806	0.457244	2.62019	0.0087881	0.128945
CD8A	23.1042	-0.826285	0.315402	-2.61978	0.0087987	0.128945
SLC12A8	38.018	-1.25084	0.477334	-2.62048	0.00878067	0.128945
OS9	92.6893	-0.450245	0.171898	-2.61926	0.00881217	0.128975
FLT3LG	6.27969	-1.55087	0.592839	-2.616	0.00889668	0.130043
RPS26	4604.47	-0.0773102	0.029565	-2.61492	0.00892479	0.130286
COLCA2	17.0052	1.25326	0.479476	2.61382	0.00895358	0.130537
ARV1	61.2607	-0.56749	0.217351	-2.61094	0.00902929	0.131472
CXCL10	203.149	-2.98044	1.1422	-2.60939	0.00907049	0.131901
CD151	696.781	-0.178418	0.0684959	-2.6048	0.00919283	0.1331
LLGL2	20.8924	1.17303	0.450219	2.60546	0.00917523	0.1331
PPM1G	328.89	0.271959	0.104403	2.6049	0.00919001	0.1331
PML	24.2792	-0.800289	0.307268	-2.60453	0.00920001	0.1331
SNHG8	423.003	-0.298831	0.115005	-2.59841	0.00936563	0.135184
DST	27.3149	-0.799318	0.307628	-2.59832	0.00936802	0.135184
FIS1	458.602	0.222453	0.0857303	2.5948	0.0094646	0.136404
SCAMP1-AS1	10.7181	-1.18227	0.455833	-2.59365	0.00949645	0.136514
DCAF6	125.077	-0.460217	0.177438	-2.59368	0.00949548	0.136514
SDC2	28.8133	-0.764724	0.294902	-2.59314	0.00951031	0.13654
MBOAT2	91.7218	0.597571	0.230538	2.59207	0.00953998	0.136792
ZNF506	37.1079	0.784721	0.302933	2.59041	0.00958623	0.137281
AC009506.1	8.88873	2.25806	0.872512	2.588	0.00965342	0.138068
CAPZB	462.833	-0.209294	0.080913	-2.58665	0.00969139	0.138163
NR2F6	21.5763	1.09225	0.422243	2.58677	0.00968809	0.138163
LSM3	347.327	0.401438	0.155208	2.58646	0.00969674	0.138163
CHUK	10.274	-1.26868	0.490956	-2.5841	0.00976329	0.138936
MRPS33	225.276	0.307531	0.119107	2.58198	0.00982355	0.139618
SUSD5	7.13794	3.6209	1.40433	2.57838	0.00992642	0.140903
RHOV	108.33	-0.600683	0.233159	-2.57628	0.00998699	0.141585
CORO1C	39.5395	0.766291	0.297558	2.57527	0.0100163	0.141822
NBAS	53.5314	0.697478	0.271145	2.57234	0.0101014	0.142848
CLIP2	10.6776	-1.20275	0.467966	-2.57015	0.0101653	0.143572
SARAF	358.631	-0.228486	0.0889416	-2.56895	0.0102007	0.143708
UQCRH	1952.85	0.109586	0.0426511	2.56935	0.010189	0.143708
BTN3A2	36.0472	-0.787652	0.306706	-2.5681	0.0102258	0.143708
RAB6A	110.06	0.429537	0.167242	2.56836	0.0102182	0.143708
FGD4	66.627	-0.498204	0.194091	-2.56686	0.0102625	0.143866
PQLC3	39.7377	0.830315	0.323432	2.5672	0.0102523	0.143866
RASSF7	49.2858	0.679016	0.264634	2.56587	0.0102918	0.144098
PAPSS1	342.315	0.267066	0.104163	2.56391	0.01035	0.144734
HCLS1	12.0249	-1.17776	0.460216	-2.55915	0.0104929	0.14637
ATP5J	696.699	0.175658	0.0686311	2.55945	0.0104837	0.14637
TRIM46	7.25	3.61942	1.41632	2.5555	0.0106035	0.146937
PSMG4	151.16	-0.34059	0.133291	-2.55523	0.0106116	0.146937
SLC6A15	11.4009	-1.22536	0.479277	-2.55669	0.0105674	0.146937
ZBTB10	18.2209	1.17767	0.460832	2.55552	0.0106029	0.146937
MRPL41	220.929	-0.287988	0.112695	-2.55546	0.0106049	0.146937
ARHGAP19	9.19418	-1.50001	0.586612	-2.55708	0.0105555	0.146937
SYNCRIP	309.69	0.340107	0.133231	2.55276	0.0106873	0.147803
RPL34	2806.27	0.179671	0.070411	2.55175	0.0107183	0.148052
SRP14	866.734	0.159847	0.0627189	2.54862	0.010815	0.149046
NOP58	211.324	0.315332	0.123729	2.54857	0.0108167	0.149046
PDE9A	12.986	1.45358	0.570526	2.54779	0.0108407	0.149195
ARNTL2	23.9405	-0.86272	0.338686	-2.54725	0.0108575	0.149244
SLCO5A1	32.5846	0.888683	0.349094	2.54568	0.0109064	0.149735
HLA-DPA1	113.693	-0.913626	0.359028	-2.54472	0.0109364	0.149882
ZNF703	14.5998	-1.046	0.411086	-2.54449	0.0109437	0.149882
TMEM223	55.5085	-0.683666	0.268906	-2.54239	0.0110096	0.150485
IDH1	95.9501	0.655746	0.25794	2.54224	0.0110144	0.150485
LYN	4.80254	-1.72547	0.678839	-2.5418	0.0110284	0.150495
MFSD13A	7.14127	-1.43416	0.564898	-2.5388	0.0111233	0.15133
FAM195A	75.9121	0.537014	0.211565	2.53829	0.0111396	0.15133
ATP5D	413.16	-0.292553	0.115262	-2.53816	0.0111439	0.15133
PRKCSH	136.411	0.457717	0.180257	2.53924	0.0111093	0.15133
TKT	517.176	0.203927	0.0803571	2.53776	0.0111566	0.15133
SLC25A23	9.41706	1.91277	0.753998	2.53683	0.011186	0.151366
PTBP1	105.117	-0.391289	0.154242	-2.53685	0.0111856	0.151366
MAP4	131.048	-0.392952	0.154925	-2.53639	0.0112001	0.151375
INTS9	7.34546	2.66133	1.04986	2.53494	0.0112467	0.151742
VPS4A	84.4977	-0.431905	0.170462	-2.53373	0.0112854	0.151742
SFT2D2	142.76	-0.4072	0.160665	-2.53447	0.0112617	0.151742
FOPNL	68.4403	0.593966	0.234487	2.53304	0.0113078	0.151742
FIBP	145.205	0.361865	0.142853	2.53313	0.0113049	0.151742
FCER1G	11.5135	-1.81293	0.715494	-2.53381	0.011283	0.151742
MYO5B	15.4711	-1.43521	0.567734	-2.52796	0.0114728	0.153774
P4HB	381.601	-0.222453	0.088029	-2.52704	0.0115029	0.153995
MKRN1	122.556	0.441804	0.175082	2.52341	0.0116222	0.155408
TUBB4A	27.0632	1.46304	0.579919	2.52284	0.0116413	0.155479
MLST8	98.8303	0.444208	0.176161	2.5216	0.0116821	0.155656
TRIM69	30.7277	-0.74009	0.293452	-2.52201	0.0116686	0.155656
KLF10	44.6715	-1.10281	0.437452	-2.52099	0.0117025	0.155744
MAP4K5	42.4729	-0.660884	0.262417	-2.51845	0.0117873	0.156321
GAR1	174.601	0.33241	0.131975	2.51874	0.0117776	0.156321
MAOB	4.57148	-3.7082	1.47219	-2.51884	0.0117743	0.156321
PTPN20	8.40522	-1.25853	0.499949	-2.51731	0.0118254	0.156358
SH3KBP1	107.215	-1.06699	0.42378	-2.51779	0.0118094	0.156358
C1S	134.253	-1.36543	0.542455	-2.51713	0.0118317	0.156358
PGAM5	12.49	-1.0696	0.42507	-2.51629	0.0118597	0.156369
NPC1	15.2477	-0.953231	0.378826	-2.51628	0.0118602	0.156369
RIC3	30.4392	-0.701383	0.279169	-2.5124	0.0119914	0.157915
UQCRQ	263.219	0.291417	0.116193	2.50804	0.0121404	0.159664
ST8SIA6-AS1	12.0481	-1.06476	0.424599	-2.50769	0.0121525	0.159664
LRRC26	7.2205	2.63638	1.05247	2.50495	0.0122469	0.160718
PGRMC2	27.4383	0.895047	0.357669	2.50245	0.0123338	0.161039
UCHL3	126.749	0.392539	0.156856	2.50255	0.0123303	0.161039
TAPBP	136.191	-0.417277	0.166706	-2.50307	0.0123122	0.161039
GFRA3	15.4478	1.26247	0.504547	2.50219	0.0123427	0.161039
HAUS1	92.4707	0.541791	0.216462	2.50294	0.0123166	0.161039
RP11-142C4.6	7.65528	-1.4037	0.561402	-2.50035	0.0124069	0.161691
RPLP0	12728.7	-0.067729	0.0271105	-2.49826	0.0124805	0.162462
PTPRK	125.35	-0.388367	0.15549	-2.4977	0.0125001	0.16253
AC010642.1	5.15236	-1.5792	0.632512	-2.49672	0.0125349	0.162795
DNAJA3	45.3051	0.665751	0.266945	2.49397	0.0126325	0.163874
GRHL1	61.597	0.607973	0.244159	2.49007	0.0127718	0.165492
PSMD7	310.388	-0.235519	0.0946863	-2.48736	0.0128695	0.165996
TMEM52B	6.66807	3.48733	1.40161	2.48808	0.0128435	0.165996
CYB5R1	91.4811	-0.451157	0.181369	-2.48751	0.012864	0.165996
TAP1	132.526	-1.36673	0.549241	-2.4884	0.0128318	0.165996
CCDC124	297.185	0.251282	0.101061	2.48643	0.012903	0.166239
IFITM2	24.4077	-1.35348	0.544598	-2.48528	0.012945	0.166589
PTPN22	6.14897	-1.54577	0.622214	-2.48431	0.0129802	0.166852
AC009948.5	10.1308	-1.35699	0.54662	-2.4825	0.0130462	0.167511
BACE2	281.576	-0.397068	0.160038	-2.48109	0.0130981	0.167614
IQCG	77.0474	-0.547218	0.220557	-2.48107	0.0130988	0.167614
ABCA7	3.92778	-1.81975	0.733264	-2.48172	0.0130752	0.167614
CLK3	28.4763	-0.71103	0.286771	-2.47943	0.0131591	0.167627
MTRNR2L12	1591.29	-0.224317	0.0904599	-2.47974	0.0131478	0.167627
PAXIP1	7.95376	2.11483	0.852925	2.47951	0.0131564	0.167627
IGLV1-40	6.23892	-1.44959	0.584624	-2.47952	0.0131558	0.167627
EPCAM	816.808	-0.201286	0.0812651	-2.4769	0.0132528	0.168395
MOXD1	5.55253	-1.66025	0.670211	-2.47721	0.0132413	0.168395
HDGF	246.563	-0.292841	0.118243	-2.4766	0.0132641	0.168395
SCD	11.021	1.73164	0.699464	2.47567	0.0132986	0.168454
SLC25A43	39.2112	-0.690786	0.279023	-2.47573	0.0132962	0.168454
PPIG	266.363	0.339629	0.137278	2.47401	0.0133605	0.169049
PPIH	194.443	0.309327	0.125112	2.47239	0.0134211	0.169436
FKBP4	1564.9	-0.231075	0.0934567	-2.47254	0.0134158	0.169436
TSPO	560.384	0.251444	0.101758	2.471	0.0134737	0.16991
LINC00936	13.8633	1.5159	0.61383	2.46958	0.0135273	0.170208
SLC25A6	1534.87	-0.241067	0.0976148	-2.46957	0.0135275	0.170208
UBE2E2	74.8444	-0.467931	0.189665	-2.46715	0.0136194	0.17093
UBL5	694.87	0.28298	0.114725	2.46658	0.0136409	0.17093
PPP1CA	364.558	-0.268122	0.108707	-2.46647	0.0136454	0.17093
RPL35	1611.51	-0.157973	0.0640292	-2.46721	0.0136172	0.17093
RBM48	39.1917	0.698974	0.283465	2.46582	0.01367	0.170932
SMC3	118.652	0.439088	0.178088	2.46557	0.0136797	0.170932
SFPQ	217.345	0.34117	0.13839	2.46527	0.0136909	0.170932
NUDT16L1	97.7258	0.496963	0.201641	2.46459	0.0137172	0.171071
KRT6B	9.48146	5.08355	2.06358	2.46346	0.0137604	0.171421
FGFR1	15.2771	-1.156	0.469381	-2.46283	0.0137847	0.171535
TAF1B	33.2405	0.801939	0.325874	2.46089	0.0138595	0.172113
MAGOH	356.816	0.234091	0.0951269	2.46083	0.0138617	0.172113
AIM1	6.79955	-1.51038	0.614067	-2.45964	0.0139078	0.172496
FAM60A	422.237	-0.208169	0.0846906	-2.45799	0.0139717	0.173099
MCM6	30.2915	0.952822	0.388223	2.45431	0.0141154	0.174589
CRNDE	239.004	-0.274972	0.112045	-2.45412	0.0141229	0.174589
TRAT1	3.91485	-1.82018	0.741855	-2.45355	0.0141455	0.174678
MAP2K3	70.9181	-0.50412	0.205571	-2.45229	0.014195	0.175098
TRMT1	63.0806	0.538341	0.219653	2.45087	0.0142513	0.175548
EFR3A	47.3445	-0.556142	0.226943	-2.45058	0.0142626	0.175548
ZNF598	8.37858	2.18039	0.889924	2.45009	0.014282	0.175596
MRAS	34.1578	0.809756	0.330627	2.44915	0.0143194	0.175863
SLC35E3	40.3985	-0.609493	0.248915	-2.44861	0.0143411	0.175939
SCAND1	234.108	0.280879	0.114792	2.44686	0.0144107	0.176602
WIPI1	10.1582	1.65123	0.674951	2.44644	0.0144276	0.176617
CANX	187.954	-0.305918	0.125103	-2.44534	0.0144716	0.176781
CRYM	10.37	2.63886	1.07915	2.44532	0.0144723	0.176781
ROGDI	50.7515	0.64572	0.264171	2.44432	0.0145124	0.177061
APRT	476.122	0.202321	0.0827837	2.44397	0.0145266	0.177061
FDFT1	187.118	0.330674	0.135329	2.44349	0.0145461	0.177108
OGFRL1	47.1325	0.762356	0.312059	2.44299	0.0145662	0.177162
ITGA6	45.5649	0.725516	0.297236	2.44087	0.0146517	0.178011
TM4SF18	55.6904	-0.830711	0.340431	-2.44017	0.0146803	0.178166
TSR2	103.985	-0.431067	0.176701	-2.43953	0.0147065	0.178292
ZMYM6NB	25.6437	-0.976249	0.401231	-2.43313	0.0149687	0.181277
RPL35A	2150.08	-0.108473	0.0446385	-2.43004	0.015097	0.181397
PGM1	157.406	0.346416	0.142587	2.4295	0.0151195	0.181397
CDIPT	156.771	-0.373447	0.153605	-2.43122	0.0150481	0.181397
PSMB5	457.56	-0.197351	0.0811743	-2.4312	0.015049	0.181397
RP11-124N14.3	16.9712	-1.17682	0.483836	-2.43227	0.0150044	0.181397
IGHV1-2	10.2198	-1.23183	0.506843	-2.4304	0.0150823	0.181397
C19orf24	191.807	-0.356996	0.146916	-2.42994	0.0151015	0.181397
TBC1D7	94.2101	0.43489	0.178871	2.43131	0.0150444	0.181397
TEAD1	34.0657	0.824849	0.339525	2.42942	0.0151231	0.181397
COL6A2	5.6088	-1.67501	0.690383	-2.4262	0.015258	0.181938
CRNKL1	37.0908	-0.607449	0.250388	-2.42604	0.0152648	0.181938
ZNF717	19.8307	-0.926921	0.382048	-2.42619	0.0152582	0.181938
NARS2	35.3099	0.975408	0.401958	2.42664	0.0152394	0.181938
PSMD11	253.092	-0.273199	0.11255	-2.42737	0.0152089	0.181938
FDPS	464.562	-0.193091	0.0795785	-2.42642	0.0152487	0.181938
FGD5-AS1	51.5804	0.658111	0.27173	2.42193	0.0154382	0.183811
LPGAT1	59.0162	0.546252	0.226249	2.41439	0.0157616	0.187463
FAM131C	4.75351	-1.65199	0.684945	-2.41186	0.0158714	0.188571
NRBF2	84.142	-0.443325	0.183891	-2.4108	0.0159176	0.188922
CXCL9	17.3266	-3.26235	1.35374	-2.40988	0.0159578	0.1892
TALDO1	574.69	-0.172618	0.0716846	-2.40802	0.0160394	0.189968
IGFBP4	47.9347	-0.912769	0.379334	-2.40624	0.0161176	0.190695
BCL2A1	9.86229	-3.1395	1.30528	-2.40523	0.0161622	0.191022
GHR	4.86675	-1.65854	0.690308	-2.4026	0.0162789	0.1922
HSP90B1	865.615	-0.226289	0.0943307	-2.39889	0.0164449	0.192698
TFB2M	91.7297	-0.411984	0.171657	-2.40005	0.016393	0.192698
SPATS2L	56.7201	-0.49805	0.207625	-2.3988	0.016449	0.192698
GBP2	19.1488	-1.42171	0.592705	-2.39869	0.016454	0.192698
STRAP	1455.53	-0.117686	0.0490355	-2.40003	0.0163939	0.192698
DCAF4	17.7732	-0.928211	0.386979	-2.39861	0.0164575	0.192698
MKKS	88.4845	0.439735	0.183246	2.3997	0.0164086	0.192698
GPN2	28.2553	-0.794174	0.330876	-2.40022	0.0163854	0.192698
MRPS16	136.813	0.35213	0.147057	2.39452	0.0166422	0.19459
HNRNPL	87.7482	0.43979	0.183684	2.39427	0.0166535	0.19459
RNPS1	288.564	0.260236	0.108722	2.39358	0.0166847	0.194753
KDM2B	19.8261	-0.810815	0.338804	-2.39317	0.0167034	0.19477
ERCC1	102.135	0.443729	0.185449	2.39273	0.0167235	0.194803
STAM-AS1	6.13478	3.35516	1.4026	2.39209	0.0167525	0.19494
RAB14	167.51	-0.294762	0.123267	-2.39124	0.0167915	0.195118
RTKN	87.1647	-0.409192	0.171138	-2.391	0.0168024	0.195118
CORO2A	45.3562	-0.57696	0.241426	-2.3898	0.0168577	0.195442
LRRC10B	6.32619	-1.40537	0.588138	-2.38952	0.0168702	0.195442
OLA1	401.699	0.256449	0.107334	2.38926	0.0168822	0.195442
EIF4EBP1	291.819	0.251716	0.105425	2.38764	0.0169571	0.196108
REXO2	341.678	0.369151	0.15472	2.38593	0.017036	0.196819
GKAP1	30.5134	0.795293	0.333506	2.38464	0.0170958	0.197129
BTBD3	25.3196	-0.939803	0.394175	-2.38423	0.0171151	0.197129
AP3S1	89.9613	0.438158	0.183763	2.38437	0.0171086	0.197129
HERPUD2	17.2278	1.12268	0.471217	2.38252	0.0171946	0.197563
C11orf65	5.85617	-1.69699	0.712336	-2.38229	0.0172053	0.197563
C19orf25	47.785	-0.53571	0.224864	-2.38237	0.0172015	0.197563
TRAPPC12	41.0834	0.692678	0.291001	2.38033	0.017297	0.198013
SKAP1	21.7819	-0.795307	0.334104	-2.38042	0.0172931	0.198013
ATE1	28.4988	-0.94126	0.395355	-2.3808	0.0172752	0.198013
NAA30	13.5656	-1.01241	0.425539	-2.37912	0.0173538	0.198463
AKAP9	328.706	0.264715	0.111351	2.3773	0.0174399	0.198594
ATPAF1	33.9954	0.767772	0.322998	2.37702	0.0174532	0.198594
MT1X	541.503	-0.749248	0.315115	-2.3777	0.0174209	0.198594
PACRGL	38.0123	-0.638294	0.268388	-2.37825	0.017395	0.198594
BAZ2A	63.7751	-0.552407	0.232314	-2.37785	0.0174141	0.198594
TTYH1	706.732	-0.527702	0.22206	-2.37639	0.0174829	0.198732
RP5-1061H20.4	19.4962	-0.838772	0.353069	-2.37566	0.0175177	0.198927
RRP36	17.1272	1.22875	0.517359	2.37504	0.017547	0.199059
EMC3	111.019	0.393569	0.165926	2.37196	0.017694	0.200246
SIX5	19.5854	1.00525	0.423905	2.3714	0.0177207	0.200246
IGSF8	92.4038	-0.406134	0.171236	-2.37178	0.0177028	0.200246
GNA13	10.4185	-1.13593	0.479082	-2.37107	0.0177368	0.200246
OBP2A	3.93964	-1.82241	0.768626	-2.371	0.0177402	0.200246
SLC9B1	5.37798	-1.59321	0.673115	-2.36692	0.0179367	0.202262
FGFR1OP2	131.39	-0.368954	0.156003	-2.36505	0.0180278	0.203087
CIRBP	213.034	-0.524107	0.22165	-2.36457	0.0180512	0.203148
BANF1	516.158	0.187554	0.0793736	2.36292	0.0181314	0.203848
HMGN3	1451.88	-0.177269	0.0750736	-2.36127	0.0182123	0.204083
USP48	84.0826	0.445551	0.18874	2.36066	0.0182426	0.204083
AC013461.1	21.4183	-0.86785	0.367409	-2.36208	0.0181727	0.204083
CALM2	2103.15	-0.125126	0.052998	-2.36095	0.0182282	0.204083
LRPAP1	111.48	-0.364473	0.154366	-2.3611	0.0182208	0.204083
NDUFA1	412.33	0.242472	0.102813	2.35839	0.0183545	0.205131
R3HCC1L	8.37837	-1.19583	0.507263	-2.35743	0.0184021	0.20546
UBL3	12.3269	1.34696	0.571539	2.35673	0.0184368	0.205644
MRPL55	247.04	-0.249454	0.105932	-2.35485	0.0185304	0.206467
PODXL	57.498	-0.704866	0.299369	-2.35451	0.0185472	0.206467
SLC13A3	15.4083	1.27085	0.540013	2.35336	0.0186044	0.206901
RPP38	229.532	-0.331509	0.140926	-2.35237	0.0186543	0.207252
PLLP	14.6463	-1.3229	0.56256	-2.35158	0.018694	0.207285
SSH3	21.9667	-0.907208	0.385765	-2.35171	0.0186874	0.207285
CNST	35.7509	-0.632273	0.269102	-2.34957	0.0187954	0.208001
MOB3B	33.0031	-0.79624	0.338872	-2.34968	0.0187896	0.208001
RBFA	106.177	0.407123	0.173793	2.34258	0.0191511	0.21173
UPF2	204.616	-0.285878	0.122177	-2.33986	0.0192907	0.212885
GYLTL1B	45.1922	0.621919	0.265798	2.33982	0.0192932	0.212885
LZTS2	25.2306	0.847095	0.362274	2.33827	0.0193731	0.213558
COQ2	17.0948	1.07085	0.458207	2.33704	0.019437	0.214054
CLCN4	10.2234	-1.10719	0.473944	-2.33611	0.0194854	0.214378
RP11-218M22.1	5.53599	-1.42489	0.610108	-2.33547	0.0195187	0.214535
ZNF562	34.917	0.727229	0.311565	2.33412	0.0195896	0.214896
IQGAP1	51.712	-0.601926	0.257845	-2.33445	0.0195722	0.214896
RP11-431K24.1	4.44314	-1.86532	0.799322	-2.33363	0.0196154	0.21497
UPF3A	197.947	0.350905	0.150741	2.32787	0.0199189	0.218085
DHTKD1	194.361	-0.286713	0.123191	-2.3274	0.0199442	0.218151
HMOX2	90.0593	0.44567	0.191551	2.32663	0.0199848	0.218383
MUC5B	14.8795	-0.897272	0.385801	-2.32574	0.0200327	0.218695
TNFRSF12A	124.41	-0.622962	0.267922	-2.32516	0.0200632	0.218816
MRPL57	210.344	0.273072	0.117496	2.3241	0.0201201	0.219014
PCAT6	66.8332	0.502566	0.216221	2.32432	0.0201084	0.219014
HLA-DQA2	39.5325	-1.19113	0.512712	-2.3232	0.0201684	0.219329
HIBADH	82.0852	0.4584	0.197427	2.32187	0.0202399	0.219821
C19orf70	285.913	0.282485	0.121694	2.32127	0.0202721	0.219821
DDX41	28.2658	0.857472	0.369355	2.32154	0.0202578	0.219821
SOCS7	6.41016	2.47159	1.06497	2.32082	0.0202965	0.219875
TEAD4	109.966	-0.347991	0.150176	-2.31722	0.0204918	0.221692
MTHFR	6.45534	2.41017	1.04021	2.31701	0.0205034	0.221692
PPIF	166.404	-0.327353	0.141363	-2.31569	0.0205751	0.222255
ZBTB43	34.5237	-0.75623	0.32735	-2.31016	0.0208794	0.225326
USF1	44.9113	-0.528272	0.228815	-2.30873	0.0209588	0.225967
FKBP3	59.0744	0.559892	0.242616	2.30773	0.0210141	0.226347
DPH2	45.22	0.608322	0.263649	2.30732	0.0210372	0.22638
ITGB7	4.73613	-1.51508	0.65732	-2.30493	0.0211706	0.226464
NHSL1	18.6707	1.08458	0.470406	2.30563	0.0211315	0.226464
MRPL13	210.782	0.303307	0.131667	2.30359	0.0212454	0.226464
TMEM87A	57.5444	-0.476157	0.206486	-2.306	0.0211106	0.226464
MCU	10.872	-1.13012	0.490333	-2.30481	0.0211773	0.226464
MIB2	15.7245	1.10556	0.47942	2.30603	0.0211091	0.226464
NALCN	27.3746	0.806615	0.349763	2.30618	0.0211008	0.226464
FADD	52.8862	-0.518043	0.224786	-2.30461	0.0211886	0.226464
CLASP1	28.8799	-0.655221	0.284389	-2.30396	0.0212247	0.226464
ADAMTS4	6.22558	3.41075	1.48041	2.30392	0.0212273	0.226464
ID4	16.2399	1.10819	0.481573	2.3012	0.0213803	0.227688
CDK14	12.2278	1.30983	0.569309	2.30073	0.0214068	0.227755
SH3GLB2	18.2883	-0.852518	0.370683	-2.29985	0.0214565	0.227854
DSP	370.694	-0.421584	0.183308	-2.29986	0.021456	0.227854
NUDT8	19.6423	0.996674	0.43371	2.29802	0.0215606	0.228744
STAP2	192.09	0.489291	0.212989	2.29726	0.0216038	0.228988
HLA-DMA	30.1354	-1.15871	0.504571	-2.29643	0.0216514	0.229063
RPS27A	10352.9	-0.113678	0.0494974	-2.29666	0.0216384	0.229063
SLC39A4	154.543	0.334385	0.14568	2.29533	0.021714	0.22951
MRPS34	350.464	0.245813	0.107121	2.29472	0.021749	0.229665
CRIP1	4.86014	-1.51954	0.662611	-2.29326	0.0218332	0.230339
MYD88	33.798	-0.608929	0.265742	-2.29143	0.0219385	0.230664
CHEK1	43.3208	0.65315	0.2851	2.29095	0.0219661	0.230664
YPEL3	160.436	-0.587644	0.256449	-2.29147	0.0219363	0.230664
CCDC112	27.6552	0.794783	0.346885	2.2912	0.0219517	0.230664
NUDC	379.762	-0.192075	0.0837971	-2.29215	0.021897	0.230664
FAM63A	18.1572	1.01047	0.441287	2.28983	0.0220311	0.231132
IL32	218.016	-0.942284	0.411844	-2.28796	0.0221396	0.232056
BSDC1	84.4713	-0.460778	0.201526	-2.28645	0.022228	0.232766
MARVELD3	70.3176	-0.441133	0.193036	-2.28523	0.0222991	0.233078
TMC8	3.94044	-2.04404	0.894441	-2.28527	0.0222971	0.233078
RHPN2	14.7914	-0.896277	0.392379	-2.28421	0.0223592	0.233275
CARD19	66.3718	-0.463948	0.203096	-2.28438	0.0223492	0.233275
RAB5A	89.1453	0.42749	0.187257	2.28291	0.0224357	0.233857
WAC	215.395	-0.263721	0.115642	-2.2805	0.0225778	0.234257
CEP44	18.075	1.03136	0.452205	2.28073	0.0225647	0.234257
MRPL18	189.311	-0.269673	0.118184	-2.2818	0.022501	0.234257
CIAO1	126.297	-0.331903	0.145479	-2.28144	0.0225224	0.234257
ZNF267	17.82	-0.808336	0.35439	-2.28092	0.0225531	0.234257
RP11-244M2.1	7.35438	1.95065	0.856471	2.27754	0.0227538	0.235867
SLMAP	77.8393	-0.436516	0.191864	-2.27513	0.0228981	0.236928
ZFHX2	4.74086	-1.51362	0.665213	-2.2754	0.0228822	0.236928
GMPS	145.516	0.325137	0.142973	2.27411	0.0229592	0.237343
MBP	43.4503	-0.579846	0.255152	-2.27256	0.0230529	0.238094
FADS2	79.4972	0.460394	0.20272	2.27108	0.0231419	0.238577
C2CD4D	13.6846	1.22461	0.539153	2.27135	0.0231257	0.238577
TOP1	352.334	0.239425	0.105469	2.27011	0.023201	0.238968
CHERP	33.1304	0.701177	0.309236	2.26745	0.0233627	0.239885
TRIP11	11.0015	1.39272	0.614214	2.26748	0.0233611	0.239885
RPS12	27506.7	-0.118704	0.0523561	-2.26725	0.0233749	0.239885
GALE	30.5539	0.743062	0.327731	2.26729	0.0233724	0.239885
ZDHHC7	22.3272	-0.780923	0.344729	-2.26532	0.0234927	0.240875
PP7080	45.5564	-0.5178	0.228668	-2.26442	0.0235483	0.241226
DYNLRB1	575.003	-0.158023	0.0697984	-2.26399	0.0235749	0.24128
MDM4	49.749	-0.505555	0.223455	-2.26245	0.0236699	0.241595
ATP6V1E1	63.4453	-0.4469	0.197496	-2.26283	0.0236463	0.241595
DCUN1D4	25.3431	-0.720187	0.318291	-2.26267	0.0236563	0.241595
KRT14	60.1703	0.724795	0.320735	2.25979	0.0238342	0.242882
SPRYD3	24.347	-0.771504	0.341417	-2.25971	0.023839	0.242882
ZNF480	7.30441	1.93633	0.858651	2.25508	0.0241282	0.245607
TMEM65	13.8126	-0.892232	0.396073	-2.25269	0.0242784	0.246914
MSH5	8.18383	-1.24494	0.552878	-2.25174	0.0243387	0.247236
TMEM258	651.812	0.159107	0.070667	2.2515	0.0243538	0.247236
RGS10	133.036	0.390195	0.173485	2.24916	0.0245023	0.24852
MEA1	265.013	0.24466	0.108804	2.24863	0.0245363	0.248642
GLG1	53.4728	0.5601	0.249147	2.24807	0.0245714	0.248775
MRPS36	63.2054	-0.488126	0.217226	-2.24709	0.0246344	0.248905
CACNA1A	8.51162	1.67465	0.745378	2.24671	0.0246584	0.248905
EDF1	794.506	-0.138815	0.0617921	-2.24649	0.0246724	0.248905
CREB3L1	15.9385	-1.24167	0.552658	-2.24673	0.0246575	0.248905
ADAR	173.266	-0.281782	0.125486	-2.24552	0.0247346	0.24931
FHIT	64.1349	0.500853	0.223156	2.24441	0.0248061	0.249585
LEPROTL1	79.7045	-0.403172	0.179623	-2.24455	0.0247973	0.249585
PGPEP1	6.18511	-1.30959	0.5836	-2.24399	0.0248329	0.249633
QSOX1	100.761	-0.390385	0.174011	-2.24345	0.024868	0.249763
CAPG	215.876	-0.387567	0.172934	-2.24113	0.0250178	0.251045
RPPH1	3.89174	-1.64138	0.732715	-2.24013	0.0250822	0.251468
PRSS27	6.07293	2.33946	1.04572	2.23717	0.025275	0.252952
CTSV	4.61067	-2.2833	1.02059	-2.23723	0.0252711	0.252952
MID1	35.2965	-1.14901	0.514242	-2.23437	0.0254589	0.253514
HMGN5	27.0275	0.841978	0.376646	2.23546	0.0253869	0.253514
AGPS	15.532	-0.838035	0.374947	-2.23508	0.0254123	0.253514
DNTTIP2	96.078	0.434088	0.194159	2.23573	0.0253692	0.253514
ICOSLG	7.04464	-1.22748	0.549462	-2.23397	0.0254854	0.253514
CCDC71L	18.1298	0.989236	0.442684	2.23463	0.0254417	0.253514
CTNNA1	84.1392	-0.383001	0.171448	-2.23392	0.0254882	0.253514
PIK3IP1	15.7123	-0.898344	0.402227	-2.23343	0.0255209	0.253616
UBE2D2	292.474	-0.23033	0.103159	-2.23276	0.0255649	0.253829
ARHGAP29	38.5538	0.639184	0.286494	2.23105	0.0256777	0.254725
GOLPH3L	64.3537	-0.511997	0.229565	-2.2303	0.0257276	0.254997
SLC35B1	86.0927	-0.409589	0.183752	-2.22904	0.0258114	0.255603
FBXL13	22.6025	-0.727993	0.32684	-2.22737	0.0259226	0.256255
TMEM206	108.023	-0.349584	0.156939	-2.22751	0.0259134	0.256255
PACSIN2	21.7566	-0.750156	0.336896	-2.22667	0.0259694	0.256493
CHMP1A	100.315	-0.352223	0.158211	-2.22629	0.025995	0.256522
ILF2	1005.44	-0.142338	0.0639711	-2.22504	0.0260787	0.257123
ABHD3	22.9431	-0.744331	0.334717	-2.22376	0.0261645	0.257744
NEK5	5.42697	-1.42258	0.639989	-2.22282	0.0262283	0.258147
LYRM5	211.249	-0.305668	0.137759	-2.21885	0.0264968	0.259681
TCEB3	50.0502	0.558472	0.251555	2.22007	0.0264138	0.259681
MAP10	5.27321	3.11371	1.40284	2.21958	0.026447	0.259681
EIF3H	991.193	-0.125366	0.0564906	-2.21925	0.0264701	0.259681
PXMP2	56.4168	-0.477915	0.215392	-2.21882	0.026499	0.259681
CHKA	54.6706	-0.524443	0.236743	-2.21524	0.0267434	0.260625
OTUD3	12.8104	-0.942433	0.425252	-2.21617	0.0266796	0.260625
BRD4	104.04	0.378421	0.170865	2.21474	0.0267781	0.260625
C19orf60	197.201	0.303371	0.136933	2.21546	0.0267283	0.260625
NCOA1	18.8521	0.9553	0.431399	2.21442	0.0267996	0.260625
BIK	6.0928	2.30542	1.04067	2.21533	0.0267375	0.260625
GTF2H5	245.401	0.241492	0.109057	2.21438	0.0268029	0.260625
TMBIM6	429.157	-0.209656	0.0946448	-2.21519	0.026747	0.260625
MTSS1	15.9789	1.32883	0.600082	2.21442	0.0267999	0.260625
CETN2	75.6225	0.490055	0.221425	2.21319	0.0268847	0.260862
CNOT2	104.794	0.38449	0.173723	2.21324	0.0268811	0.260862
DICER1	24.6118	0.804185	0.363396	2.21298	0.0268994	0.260862
CLEC11A	15.6937	1.08446	0.490113	2.21268	0.0269196	0.260862
NAT9	43.2793	0.619501	0.280246	2.21056	0.0270663	0.260988
FAM185A	20.4994	0.912709	0.412746	2.21131	0.0270144	0.260988
SCARB1	75.0322	-0.666745	0.301566	-2.21094	0.0270398	0.260988
BCL3	22.7855	-0.709933	0.320989	-2.2117	0.0269871	0.260988
ATG10	20.8558	0.932304	0.421764	2.21049	0.0270713	0.260988
CCDC51	30.3132	0.713624	0.322745	2.21111	0.0270282	0.260988
RPAIN	179.735	-0.284272	0.128621	-2.21015	0.0270946	0.26099
TMEM99	114.612	-0.514082	0.232704	-2.20917	0.0271631	0.261428
GLYATL2	5.61991	-1.66701	0.754756	-2.20867	0.0271976	0.261536
IL12RB2	6.5469	-1.31984	0.597867	-2.20757	0.0272741	0.262049
MAGIX	5.08845	3.09665	1.40307	2.20706	0.02731	0.262171
HMHA1	20.5858	-0.758883	0.344118	-2.2053	0.0274332	0.262462
CYP1B1	574.808	0.572806	0.259738	2.20532	0.0274317	0.262462
VCAN	49.6438	-0.996059	0.451607	-2.20559	0.0274129	0.262462
GNPAT	135.682	-0.317526	0.14396	-2.20566	0.0274079	0.262462
ETNK1	131.178	-0.359232	0.162971	-2.20427	0.0275055	0.262709
FAM3C	56.5671	-0.502757	0.228055	-2.20454	0.0274861	0.262709
GCC2	94.5445	-0.368203	0.167267	-2.20128	0.027716	0.264273
APOL2	5.464	-1.37003	0.622298	-2.20156	0.0276961	0.264273
IRF8	14.091	-1.46175	0.664572	-2.19954	0.0278396	0.265227
SAT2	190.815	0.278562	0.126699	2.19861	0.0279058	0.265634
DHRS11	11.1656	1.42633	0.649107	2.19737	0.0279943	0.266252
STX7	78.7111	-0.391948	0.178481	-2.19602	0.0280906	0.266799
SLC22A17	6.0862	2.34064	1.06591	2.1959	0.0280991	0.266799
IRF7	6.14704	-1.87184	0.852891	-2.1947	0.0281849	0.26739
KDM1A	49.8433	0.545781	0.248728	2.19428	0.028215	0.26745
KCTD1	101.816	0.490294	0.223505	2.19366	0.0282598	0.267651
AZIN1	129.884	-0.326096	0.14879	-2.19165	0.0284047	0.268348
SYTL2	3.96579	-1.73701	0.792551	-2.19167	0.0284035	0.268348
TLE1	45.2529	-0.591892	0.270026	-2.19199	0.0283805	0.268348
CTBP1-AS2	6.12284	2.3166	1.05731	2.19104	0.0284492	0.268544
AP2A2	51.1034	-0.490426	0.223882	-2.19056	0.0284835	0.268574
TOB1	90.426	0.478913	0.218648	2.19034	0.0284999	0.268574
CCDC34	204.167	0.305017	0.139367	2.18858	0.0286271	0.269323
UBE2E1	135.747	-0.316523	0.144611	-2.18879	0.028612	0.269323
BACH2	13.7173	-1.07277	0.490305	-2.18796	0.0286723	0.269427
VPS37B	21.27	0.86687	0.396233	2.18778	0.0286857	0.269427
P4HTM	17.2007	-0.872794	0.399314	-2.18573	0.0288353	0.270606
NAT14	9.47937	1.46929	0.672479	2.18488	0.0288978	0.270968
FAM210B	195.074	0.304898	0.139662	2.18312	0.0290268	0.271368
TP53I3	71.2955	0.475821	0.217997	2.18269	0.0290585	0.271368
CAMLG	67.0045	-0.430912	0.197425	-2.18266	0.0290606	0.271368
DGAT2	121.297	0.517278	0.236923	2.18332	0.0290126	0.271368
TNFAIP2	12.1305	-1.31988	0.604369	-2.18389	0.0289701	0.271368
CCDC121	5.96742	2.2734	1.042	2.18177	0.0291263	0.271757
RCCD1	16.9333	-0.794224	0.364331	-2.17995	0.029261	0.271891
PSMD13	290.474	-0.228102	0.104634	-2.18	0.0292576	0.271891
PCSK1N	252.034	0.59686	0.273741	2.18038	0.0292289	0.271891
NDRG2	112.344	0.411198	0.188541	2.18095	0.0291872	0.271891
DOCK9	10.7123	1.34166	0.615265	2.18062	0.0292115	0.271891
KXD1	249.357	-0.241668	0.110915	-2.17885	0.0293427	0.27213
MFNG	4.06994	-1.56947	0.72041	-2.17858	0.029363	0.27213
PIGG	20.7842	-0.741551	0.340425	-2.17831	0.0293831	0.27213
P3H4	45.8306	-0.505805	0.232163	-2.17867	0.0293564	0.27213
GPKOW	30.8699	-0.596001	0.273783	-2.17691	0.0294872	0.272202
ATL3	33.7676	0.667641	0.306633	2.17733	0.029456	0.272202
KDM3A	21.7941	-0.7106	0.326425	-2.17692	0.0294868	0.272202
GLIPR2	40.2823	-0.540756	0.248338	-2.1775	0.0294435	0.272202
TOMM40	211.005	-0.246873	0.113443	-2.17618	0.0295419	0.272254
MAN2A2	5.52647	-1.32297	0.608054	-2.17574	0.0295746	0.272254
VGLL4	304.083	0.350543	0.161129	2.17555	0.0295892	0.272254
ROCK2	39.7122	0.643259	0.295548	2.1765	0.0295181	0.272254
TMEM208	103.473	0.371242	0.170723	2.17453	0.0296651	0.272567
FAM26F	13.0325	-1.09488	0.50352	-2.17445	0.0296714	0.272567
HLA-DQB1	77.9017	-1.27984	0.588791	-2.17367	0.0297298	0.272882
NFIA	57.1551	0.587312	0.270282	2.17296	0.0297835	0.273153
MFGE8	166.238	-0.366609	0.168848	-2.17124	0.0299132	0.274112
ADAT3	13.184	-0.911084	0.419675	-2.17093	0.0299366	0.274112
ZNF605	17.317	1.08528	0.500135	2.16997	0.0300089	0.274551
PLEKHH3	19.1581	0.991558	0.457532	2.16719	0.0302206	0.276264
NNT-AS1	17.7378	-0.802263	0.370277	-2.16666	0.030261	0.27641
PRDM2	39.4203	-0.579952	0.267747	-2.16604	0.0303078	0.276614
PCBD1	332.042	-0.208953	0.0965041	-2.16522	0.0303707	0.27681
BCAT2	68.8017	-0.429856	0.198566	-2.1648	0.0304028	0.27681
ZP3	46.0383	0.555278	0.256495	2.16487	0.0303979	0.27681
ABHD10	13.1433	-1.12458	0.519664	-2.16405	0.0304605	0.277112
CMBL	15.2621	1.06402	0.491959	2.16282	0.0305547	0.277746
CRIM1	12.0161	1.25369	0.579782	2.16235	0.0305911	0.277853
ISG20	53.267	-0.490501	0.227009	-2.16071	0.0307177	0.278555
STC1	7.09289	1.85306	0.857557	2.16086	0.0307063	0.278555
CD47	193.224	-0.268326	0.124281	-2.15902	0.0308487	0.279436
TRIM35	8.14582	-1.10788	0.51327	-2.15847	0.0308913	0.279436
XPO6	24.9213	-0.656716	0.304278	-2.15828	0.0309062	0.279436
CBLC	54.744	-0.468346	0.21701	-2.15818	0.0309138	0.279436
DNAJC2	227.895	-0.235339	0.109115	-2.1568	0.0310213	0.280184
MYH14	7.11272	1.85333	0.859559	2.15615	0.0310723	0.280201
ACSS1	46.2684	-0.505842	0.234606	-2.15614	0.0310729	0.280201
MED13	10.4987	1.32406	0.614658	2.15415	0.0312288	0.281383
NADK2	18.8789	-0.813386	0.377911	-2.15232	0.0313719	0.281614
PNPLA2	369.854	-0.205697	0.0955384	-2.15303	0.0313166	0.281614
PEG10	86.9923	-0.385923	0.179278	-2.15266	0.0313458	0.281614
SLC25A14	15.5057	1.30808	0.607778	2.15223	0.0313791	0.281614
H1FX-AS1	4.70365	-1.72769	0.802284	-2.15346	0.0312825	0.281614
GGA2	39.2039	0.695647	0.323414	2.15095	0.0314804	0.2823
PARD6B	48.9067	-0.488584	0.227326	-2.14927	0.0316131	0.28238
MTG1	60.132	0.477364	0.222135	2.14898	0.0316363	0.28238
ZNF737	16.3071	0.990335	0.460646	2.14988	0.0315644	0.28238
HOMER3	35.2857	0.670377	0.311826	2.14984	0.0315676	0.28238
MS4A6A	6.66995	-1.7039	0.792906	-2.14894	0.0316394	0.28238
TXNIP	182.585	-0.578141	0.268943	-2.14968	0.0315809	0.28238
TES	104.693	0.394156	0.183602	2.1468	0.031809	0.28367
AC002310.12	10.6098	-0.997554	0.464801	-2.1462	0.0318573	0.283762
HSPA14	233.985	-0.249997	0.116492	-2.14604	0.0318696	0.283762
ZAP70	8.1252	-2.10163	0.979649	-2.14529	0.0319294	0.284071
C1QB	11.6989	-1.98236	0.92468	-2.14383	0.0320463	0.284216
GTF3C3	26.6983	0.74726	0.348547	2.14393	0.0320387	0.284216
FCRLB	16.8801	-0.77995	0.363753	-2.14417	0.0320191	0.284216
ZIC1	63.6358	0.558682	0.260518	2.1445	0.0319925	0.284216
RPS25	5462.15	-0.0957061	0.0446563	-2.14317	0.0320995	0.284465
DNAJB4	25.7721	-0.640087	0.298762	-2.14246	0.0321562	0.284744
MDM2	36.3077	-0.5437	0.253947	-2.141	0.0322739	0.285562
INTS5	11.5081	-0.928848	0.434	-2.1402	0.0323382	0.285902
BIN3	20.9437	-0.71252	0.332969	-2.1399	0.0323629	0.285902
TIMM8A	43.7257	0.636738	0.297605	2.13954	0.0323919	0.285934
PHYH	194.348	-0.376467	0.176091	-2.13791	0.0325244	0.28682
HSDL2	47.6117	0.59129	0.27664	2.1374	0.0325655	0.28682
PREB	123.248	0.392526	0.18365	2.13736	0.0325684	0.28682
MEN1	14.9543	1.03552	0.484599	2.13687	0.0326089	0.286953
LSP1	35.3203	-0.6037	0.282618	-2.1361	0.0326712	0.287055
PLSCR1	48.3707	-0.642501	0.300748	-2.13634	0.0326515	0.287055
MIF4GD	16.3487	-0.852947	0.399376	-2.1357	0.0327039	0.287118
SPARC	58.6016	0.538725	0.252302	2.13524	0.0327416	0.287226
GABARAP	927.615	0.185251	0.086778	2.13478	0.0327794	0.287335
PTDSS1	150.519	-0.404412	0.189584	-2.13315	0.0329123	0.288276
ZNF593	224.905	-0.267106	0.125245	-2.13266	0.0329526	0.288405
CKAP4	234.778	-0.240824	0.112958	-2.13197	0.033009	0.288675
IER5	45.876	-0.50707	0.237884	-2.13158	0.0330411	0.288733
CBX4	7.22319	1.9525	0.916358	2.13072	0.0331126	0.289134
EPN3	11.7466	1.25182	0.587878	2.12939	0.0332219	0.289864
RDX	113.647	-0.387735	0.182134	-2.12884	0.0332672	0.289897
SLC25A22	57.6883	-0.433497	0.203641	-2.12873	0.0332769	0.289897
LMBR1	33.5729	0.656725	0.308724	2.12722	0.0334014	0.290757
ST13	328.22	-0.19546	0.0920025	-2.1245	0.0336281	0.291384
GPX1	39.6412	-1.20529	0.567212	-2.12495	0.0335912	0.291384
COX4I1	1559.73	-0.117212	0.0551488	-2.12538	0.0335549	0.291384
RP11-817J15.2	69.403	-0.783358	0.368503	-2.12578	0.0335212	0.291384
SIRT5	29.3101	0.713233	0.335674	2.12478	0.0336053	0.291384
NDUFS8	386.956	-0.199821	0.0940052	-2.12564	0.0335332	0.291384
NUDT2	67.2396	-0.417039	0.196353	-2.12393	0.0336763	0.291451
CD69	18.3066	-1.40422	0.661187	-2.12379	0.0336875	0.291451
MAN2B1	39.6237	-0.524642	0.247116	-2.12306	0.0337486	0.291756
TMCO1	278.631	-0.21449	0.101049	-2.12263	0.0337847	0.291845
LMO7	49.2212	-0.54154	0.255263	-2.1215	0.0338796	0.292442
SAP30	41.4486	0.938266	0.442576	2.12001	0.034005	0.292855
FLYWCH2	56.3083	0.53275	0.25123	2.12057	0.0339584	0.292855
ATG16L2	19.9146	-0.894728	0.422039	-2.12001	0.0340052	0.292855
SEPT4	57.0452	-1.08367	0.511516	-2.11855	0.0341284	0.293691
PARP10	11.9611	-0.920211	0.43475	-2.11665	0.0342899	0.294857
TSPAN12	21.0869	-0.745893	0.352509	-2.11595	0.0343488	0.29503
ALG5	41.76	0.585549	0.276752	2.11579	0.0343623	0.29503
GAPDH	16367	-0.0985025	0.046586	-2.11443	0.0344789	0.295791
CX3CL1	40.0282	-0.598997	0.28337	-2.11383	0.0345294	0.295791
STAT2	22.3904	-0.696908	0.329673	-2.11394	0.0345206	0.295791
ZNF236	23.1241	0.796328	0.376975	2.11242	0.0346506	0.296604
STAC2	9.05581	1.43837	0.681094	2.11186	0.0346987	0.296791
GNL3	159.154	0.286672	0.135776	2.11135	0.0347419	0.296935
UCHL5	149.254	-0.309208	0.146481	-2.1109	0.0347805	0.297041
DENND4A	5.69173	-1.27904	0.606084	-2.11034	0.0348292	0.297232
RIOK3	72.4798	-0.420232	0.199229	-2.1093	0.034919	0.297549
DNAJA1	600.852	-0.307398	0.145732	-2.10934	0.0349148	0.297549
DDX6	81.9682	-0.380728	0.180659	-2.10744	0.0350795	0.298691
TSC22D2	11.6243	1.20817	0.573425	2.10694	0.0351229	0.298835
ZNF317	7.33809	-1.1276	0.536171	-2.10305	0.0354612	0.299459
C19orf53	513.461	0.239903	0.114015	2.10414	0.0353663	0.299459
AKAP1	49.6766	-0.465864	0.221343	-2.10472	0.035316	0.299459
GBE1	4.66643	2.95818	1.40564	2.1045	0.035335	0.299459
BAZ1B	141.535	0.305657	0.145266	2.10412	0.0353684	0.299459
MINCR	17.28	0.933242	0.443473	2.1044	0.035344	0.299459
DSC2	958.735	0.226551	0.107686	2.10382	0.0353943	0.299459
ZFP30	9.87682	-0.978145	0.465059	-2.10327	0.0354422	0.299459
TUFT1	26.4917	-0.624682	0.296998	-2.10332	0.0354379	0.299459
SLC4A7	43.9736	-0.495516	0.235557	-2.1036	0.0354136	0.299459
GABARAPL2	291.826	-0.340918	0.162185	-2.10203	0.0355511	0.299994
GIN1	4.9805	-1.5386	0.732283	-2.1011	0.035632	0.300453
ANO10	29.0152	0.702083	0.334286	2.10024	0.0357074	0.300864
SEC63	233.746	0.260888	0.124267	2.09941	0.0357806	0.301256
DIAPH2	36.1323	-0.539037	0.256986	-2.09753	0.0359463	0.302426
PCP4L1	18.9869	1.10988	0.529293	2.09691	0.0360017	0.302666
RAD1	62.565	-0.413313	0.197177	-2.09615	0.0360686	0.302778
CARM1	17.3223	0.940836	0.448814	2.09627	0.036058	0.302778
C4orf19	6.54873	1.80186	0.860006	2.09518	0.0361553	0.303281
HIST1H2BF	6.25658	-1.75308	0.837152	-2.0941	0.0362512	0.303859
CDO1	27.3625	0.757436	0.361952	2.09264	0.036381	0.30457
PSMB2	500.477	-0.161985	0.0774104	-2.09254	0.0363899	0.30457
FDCSP	2231.07	-0.920689	0.440069	-2.09215	0.0364254	0.304641
RMND1	36.1925	0.652623	0.312206	2.09036	0.0365853	0.305307
FNBP1L	103.662	0.38561	0.184428	2.09084	0.0365424	0.305307
CSN3	20.5895	-3.35341	1.60469	-2.08975	0.0366401	0.305307
FBXO44	52.5996	-0.461058	0.220627	-2.08976	0.0366393	0.305307
GINM1	169.676	-0.323741	0.154915	-2.08979	0.0366363	0.305307
ZDHHC5	6.78092	1.79734	0.860322	2.08914	0.036695	0.305481
NEBL-AS1	4.12455	-1.49513	0.71576	-2.08887	0.0367193	0.305481
CBX3	109.068	0.345342	0.165345	2.08862	0.0367421	0.305481
DHCR24	14.5502	1.13145	0.541939	2.08778	0.0368178	0.305885
ZNF398	10.4785	1.30098	0.623284	2.0873	0.0368613	0.306022
HOOK1	70.2222	-0.416903	0.199802	-2.08658	0.0369265	0.306338
C4orf3	418.93	0.196186	0.0940857	2.08519	0.0370522	0.307155
ACAA2	173.142	0.320326	0.153677	2.08441	0.0371225	0.307513
RP11-314N13.10	5.60896	-1.49653	0.718708	-2.08225	0.0373198	0.30892
PRDX5	711.423	0.172061	0.0826865	2.08089	0.0374441	0.309496
ZNF341	7.2394	1.8817	0.904252	2.08095	0.0374387	0.309496
CEP170B	6.23625	-1.26172	0.607722	-2.07615	0.0378803	0.309894
KREMEN2	9.94982	1.56277	0.752819	2.0759	0.0379037	0.309894
IFIH1	49.5037	-0.641655	0.308776	-2.07806	0.0377037	0.309894
HAAO	4.17845	-1.58126	0.761256	-2.07718	0.037785	0.309894
AP1G2	16.7641	-0.777797	0.374402	-2.07744	0.0377611	0.309894
ASAP2	9.06908	1.44043	0.692641	2.07962	0.0375604	0.309894
ITSN1	26.0494	0.78312	0.376977	2.07737	0.0377677	0.309894
LINC00094	17.4317	0.918542	0.442151	2.07744	0.037761	0.309894
SLIRP	169.776	-0.306949	0.147797	-2.07682	0.0378179	0.309894
MYO1B	42.4747	0.59662	0.287184	2.07749	0.0377568	0.309894
NDP	5.00797	-1.6176	0.778688	-2.07734	0.0377706	0.309894
PLEKHG1	33.0312	-0.714805	0.344333	-2.07591	0.037902	0.309894
B3GNT4	6.56659	-1.19579	0.575933	-2.07626	0.03787	0.309894
GMFG	12.8727	-1.28326	0.617497	-2.07816	0.0376942	0.309894
LYRM7	13.51	-0.899758	0.432915	-2.07837	0.0376754	0.309894
AKAP13	39.3081	-0.507113	0.244431	-2.07466	0.0380178	0.31016
FXR1	94.3754	-0.342358	0.165043	-2.07436	0.038046	0.31016
ZNF121	15.231	1.00017	0.482125	2.07451	0.0380321	0.31016
MKL2	16.0446	0.954171	0.459909	2.0747	0.0380147	0.31016
RNF115	114.433	-0.342919	0.165356	-2.07382	0.0380961	0.310345
RBPMS	41.4875	0.793671	0.382931	2.07262	0.0382073	0.311026
GLO1	80.1069	0.481364	0.23242	2.0711	0.0383498	0.311737
THAP5	26.8501	-0.634874	0.306517	-2.07125	0.0383352	0.311737
LSS	8.07947	1.57414	0.760296	2.07043	0.0384116	0.312015
PIEZO1	12.2766	-0.949749	0.458869	-2.06976	0.0384747	0.312094
TMX4	77.5084	0.406998	0.196642	2.06974	0.0384766	0.312094
DRAXIN	6.78651	1.83322	0.885871	2.06939	0.0385091	0.312134
REM1	27.7914	-0.733175	0.354381	-2.06889	0.0385564	0.312193
SIRPG	4.37291	-1.50971	0.729776	-2.06873	0.0385717	0.312193
SCAMP2	64.5814	-0.457096	0.221044	-2.06789	0.03865	0.312379
SDHD	41.8494	-0.500249	0.241893	-2.06806	0.0386344	0.312379
CTNNB1	175.83	-0.33528	0.162449	-2.06391	0.0390267	0.314973
PNPO	8.17221	-1.10586	0.53578	-2.06403	0.0390153	0.314973
KRT10	203.368	0.257554	0.124994	2.06053	0.0393476	0.317337
HDAC2	1172.4	0.160139	0.0777297	2.0602	0.0393793	0.317366
EFCAB2	18.465	-0.720119	0.349822	-2.05853	0.0395395	0.31843
CHCHD2	1116.01	0.144506	0.0702155	2.05804	0.0395866	0.318582
GTPBP4	583.951	-0.213667	0.103849	-2.05748	0.0396398	0.318783
RAB4A	313.396	-0.21593	0.104973	-2.05701	0.0396854	0.318923
MYL12A	909.826	-0.133059	0.0647079	-2.0563	0.0397538	0.319018
PAIP2	150.391	-0.289994	0.141014	-2.0565	0.0397343	0.319018
RP11-498P14.5	4.02954	-1.49246	0.726065	-2.05555	0.0398262	0.319372
OCLN	16.7089	-0.891107	0.434102	-2.05276	0.040096	0.320983
TMEM127	5.53786	2.14186	1.04344	2.05268	0.0401034	0.320983
XRCC2	11.5391	1.44852	0.705705	2.05259	0.0401122	0.320983
TIMM17A	452.784	-0.16799	0.081856	-2.05227	0.0401435	0.321006
KATNBL1	63.5822	0.44944	0.21909	2.0514	0.0402285	0.321458
RHBDD2	122.292	-0.367743	0.17933	-2.05064	0.0403017	0.321815
WDR82	43.3517	0.542668	0.264788	2.04944	0.0404187	0.322522
RP11-678G14.2	6.91591	1.83795	0.897331	2.04824	0.0405365	0.323119
CRYAB	607.955	0.247292	0.120742	2.04809	0.0405507	0.323119
IQGAP2	12.6307	1.11759	0.54583	2.0475	0.0406087	0.323353
CCDC97	18.5586	-0.722731	0.353061	-2.04704	0.0406542	0.323487
SRSF3	498.254	0.20734	0.101358	2.04562	0.040794	0.324143
FGF11	7.36274	-1.09483	0.535176	-2.04573	0.0407829	0.324143
LAMC2	22.9696	-0.854385	0.417819	-2.04487	0.0408679	0.324309
FAM127A	160.07	0.295785	0.144733	2.04366	0.0409871	0.324309
PMS1	58.268	0.468936	0.229373	2.04443	0.0409111	0.324309
SOD2	112.946	-0.694757	0.33993	-2.04383	0.0409708	0.324309
KRTCAP2	625.356	-0.261705	0.128014	-2.04435	0.040919	0.324309
ETV3L	5.70012	-1.27719	0.624929	-2.04374	0.0409795	0.324309
ZDHHC14	5.29901	2.14534	1.05007	2.04304	0.0410483	0.324566
WWOX	12.6285	1.13228	0.554409	2.04232	0.0411195	0.324902
TERF2IP	215.718	-0.257679	0.126322	-2.03986	0.0413644	0.32638
TSTD1	406.666	0.194556	0.0953767	2.03987	0.0413632	0.32638
FKBP5	34.1324	-0.626402	0.307301	-2.0384	0.0415098	0.326696
CC2D1A	47.6515	-0.465306	0.228263	-2.03847	0.041503	0.326696
FDX1L	12.0702	-0.883969	0.43368	-2.0383	0.04152	0.326696
NUPR2	8.45743	1.65624	0.812248	2.03908	0.0414422	0.326696
CAST	111.025	-0.341123	0.167398	-2.0378	0.0415702	0.326863
SRPK1	293.876	0.20415	0.100197	2.03748	0.0416017	0.326883
TP53BP2	26.9792	-0.645243	0.316824	-2.0366	0.0416905	0.327115
TNFRSF1B	9.66829	-1.28551	0.631742	-2.03486	0.0418646	0.327115
COL4A3BP	15.7815	-0.811413	0.398622	-2.03554	0.0417963	0.327115
SUGT1	234.122	-0.26086	0.128161	-2.0354	0.0418104	0.327115
CCDC91	261.976	-0.214812	0.10557	-2.03479	0.0418723	0.327115
OSTM1	17.6285	-0.724012	0.35575	-2.03517	0.0418335	0.327115
RNASEL	10.936	-1.18634	0.582747	-2.03578	0.0417725	0.327115
BMI1	44.609	0.554238	0.272407	2.03459	0.0418918	0.327115
UBALD1	56.1091	0.469684	0.230698	2.03593	0.0417576	0.327115
NIPSNAP1	159.935	-0.278045	0.136787	-2.03268	0.0420845	0.328166
RPL23A	3139.84	-0.13204	0.0649501	-2.03295	0.0420574	0.328166
SCHIP1	30.4041	-0.713871	0.351404	-2.03148	0.042206	0.328415
TSLP	7.24534	-1.16119	0.571611	-2.03144	0.0422103	0.328415
TBC1D14	33.3351	0.646739	0.318436	2.03099	0.0422565	0.328415
DECR1	224.277	0.244134	0.120253	2.03016	0.0423399	0.328415
ODC1	239.294	0.238887	0.117674	2.03007	0.0423489	0.328415
TEX264	93.068	0.386616	0.190429	2.03024	0.0423324	0.328415
WRAP53	11.9913	1.22136	0.601351	2.03102	0.0422529	0.328415
KCNMB4	6.48049	-1.18899	0.585532	-2.03061	0.0422941	0.328415
EEF1B2	1953.49	-0.096416	0.0475193	-2.02898	0.0424598	0.328598
BRPF3	7.7841	1.53704	0.757534	2.029	0.042458	0.328598
SNAI2	6.8418	1.77789	0.876236	2.02901	0.0424576	0.328598
A2M	54.0336	-2.01891	0.995815	-2.0274	0.0426216	0.329407
TEAD3	21.3369	0.857803	0.423107	2.02739	0.0426226	0.329407
FAT1	63.8632	-0.521251	0.257334	-2.02558	0.0428078	0.330386
NAGK	131.029	0.314241	0.155133	2.02562	0.0428037	0.330386
PTPRS	10.482	1.29743	0.64104	2.02394	0.0429758	0.331005
MCM3	53.8886	-0.474036	0.234151	-2.02448	0.0429204	0.331005
TMSB15A	171.803	0.770906	0.380851	2.02417	0.042953	0.331005
HN1L	44.8012	0.556296	0.275081	2.0223	0.043145	0.331729
HTRA2	51.8815	0.496163	0.245361	2.02218	0.043158	0.331729
RAB15	4.34007	2.84366	1.40616	2.02229	0.0431464	0.331729
HIST1H2AE	25.0684	-0.822045	0.406897	-2.02028	0.0433548	0.333016
IARS	70.5743	-0.382208	0.189686	-2.01495	0.0439098	0.33323
HDAC10	5.84214	-1.28206	0.634987	-2.01904	0.0434832	0.33323
SPOP	57.1358	-0.457923	0.227267	-2.01492	0.0439135	0.33323
ARHGEF5	33.3389	0.628471	0.311224	2.01935	0.0434507	0.33323
RABGAP1	37.494	-0.50519	0.250356	-2.01789	0.0436031	0.33323
HINT1	1187.55	-0.111308	0.0552185	-2.01578	0.0438227	0.33323
C8orf22	4.45278	3.99228	1.9805	2.0158	0.0438214	0.33323
PAOX	11.3028	1.15088	0.570476	2.0174	0.0436536	0.33323
MS4A1	5.38387	-1.75366	0.86912	-2.01774	0.0436179	0.33323
CRTC3	15.2991	-0.862723	0.427407	-2.0185	0.0435388	0.33323
TTC5	24.9658	-0.607252	0.301369	-2.01498	0.0439069	0.33323
IQCK	46.6565	0.578444	0.286998	2.0155	0.0438523	0.33323
CEBPG	66.9329	0.443562	0.219912	2.017	0.0436957	0.33323
TEX30	123.203	0.345145	0.171233	2.01565	0.0438364	0.33323
RP11-195C7.1	5.7791	-1.23174	0.610309	-2.01822	0.0435678	0.33323
MYL6	1870.17	0.28752	0.142558	2.01687	0.0437096	0.33323
KLHL20	25.2929	-0.618782	0.306857	-2.01652	0.0437461	0.33323
TRAF7	85.7725	0.41968	0.207921	2.01846	0.0435431	0.33323
TMEM216	40.0226	-0.533495	0.264901	-2.01394	0.0440158	0.333508
IWS1	91.828	-0.344499	0.171035	-2.0142	0.0439881	0.333508
SLC39A7	79.2715	0.424361	0.210735	2.01372	0.0440387	0.333508
FRAT2	25.3672	0.734234	0.364787	2.01277	0.0441383	0.334038
CRLF3	19.7825	-0.689587	0.342724	-2.01208	0.0442117	0.334086
MFI2	4.06863	-1.42315	0.707459	-2.01163	0.0442586	0.334086
PPAT	65.3169	0.451685	0.224572	2.01131	0.0442925	0.334086
GAK	27.5927	-0.58238	0.289489	-2.01175	0.0442463	0.334086
ITGA10	7.70118	1.50972	0.750572	2.01142	0.0442811	0.334086
PFKP	22.683	-1.08522	0.539683	-2.01085	0.0443413	0.334231
RBBP4	210.892	0.234085	0.116503	2.00927	0.0445086	0.335045
ZNF304	5.28997	-1.30663	0.650269	-2.00937	0.0444979	0.335045
DSC3	3.99894	-1.49346	0.743735	-2.00805	0.044638	0.335376
SMUG1	25.5268	0.72232	0.359718	2.00802	0.0446416	0.335376
GTF3C1	39.4066	-0.620815	0.309135	-2.00823	0.0446184	0.335376
PRKAB1	26.7241	-0.612096	0.305029	-2.00668	0.0447835	0.336218
THAP9-AS1	5.30238	2.10695	1.05032	2.006	0.0448558	0.336537
GLMN	22.1488	0.777699	0.387811	2.00535	0.0449251	0.336834
RPL7	1451.15	0.187225	0.0934463	2.00356	0.0451176	0.338053
ALKBH6	15.1192	-0.765492	0.382144	-2.00315	0.0451612	0.338155
CCDC14	125.153	0.304104	0.151941	2.00146	0.0453425	0.338214
FZD1	7.64129	1.49668	0.747918	2.00113	0.0453785	0.338214
PTPRA	58.0547	-0.428933	0.214312	-2.00144	0.0453451	0.338214
ZCWPW1	11.4114	-0.868567	0.43385	-2.002	0.0452851	0.338214
RAB27B	10.587	1.34617	0.672199	2.00263	0.0452169	0.338214
RP11-53O19.1	5.0622	-1.28724	0.643227	-2.00121	0.0453693	0.338214
FAU	3197.14	-0.113582	0.056738	-2.00187	0.0452991	0.338214
NOM1	43.2062	0.539753	0.269866	2.00008	0.0454919	0.338835
PLPP3	79.945	-0.366854	0.183461	-1.99963	0.0455402	0.338971
AIF1	8.73982	-1.20596	0.603239	-1.99915	0.0455923	0.338984
SLC34A2	9.8861	-1.02943	0.514957	-1.99906	0.0456019	0.338984
GIMAP2	6.86608	-1.16467	0.582701	-1.99875	0.0456352	0.339008
BCAP31	343.253	-0.19374	0.0969561	-1.99822	0.0456923	0.33921
ANAPC13	97.0231	0.370042	0.185498	1.99486	0.0460584	0.339474
DOPEY2	24.343	0.778086	0.389722	1.99652	0.0458775	0.339474
NDC1	13.9241	1.02221	0.512347	1.99514	0.0460276	0.339474
UNC45A	31.5439	-0.548617	0.275	-1.99497	0.046046	0.339474
RFXANK	108.796	0.345224	0.172845	1.99731	0.045792	0.339474
ENC1	43.991	-0.788142	0.39502	-1.9952	0.0460215	0.339474
ZNF43	18.8303	0.863479	0.43237	1.99708	0.0458164	0.339474
RP11-817O13.8	4.87711	-1.33986	0.671478	-1.99539	0.0460007	0.339474
CAMKMT	22.5644	0.755672	0.378712	1.99538	0.0460018	0.339474
SFI1	7.54676	-1.06418	0.533434	-1.99496	0.0460476	0.339474
FMNL1	10.5075	-0.989293	0.495859	-1.99511	0.0460309	0.339474
ACY1	42.9725	0.530503	0.266176	1.99305	0.0462555	0.340705
MIER3	5.91263	-1.34173	0.673361	-1.99258	0.0463075	0.340866
CYP27A1	403.594	0.261417	0.131232	1.99202	0.0463689	0.340873
ST6GAL2	10.3843	1.27186	0.638402	1.99226	0.0463424	0.340873
STX10	139.009	0.303107	0.152275	1.99052	0.0465334	0.341432
C9orf78	184.303	-0.311901	0.156657	-1.99098	0.0464836	0.341432
PDE4B	76.2858	-0.885007	0.444672	-1.99025	0.0465638	0.341432
EDN2	7.2109	-2.25582	1.13345	-1.99023	0.0465658	0.341432
C1orf210	16.1334	0.914358	0.459489	1.98995	0.0465969	0.341439
NME5	17.3478	0.881379	0.443435	1.98762	0.0468539	0.3431
DGAT1	13.9008	1.01418	0.510577	1.98635	0.0469946	0.343907
ADCK3	91.8975	-0.355976	0.179349	-1.98482	0.0471647	0.344928
RPS13	6388.7	-0.0819381	0.041318	-1.98311	0.0473551	0.346097
USP13	20.5697	0.897774	0.452832	1.98258	0.0474148	0.34621
SLC12A1	5.20982	2.11643	1.0676	1.98242	0.0474319	0.34621
TRIT1	31.6147	0.621842	0.313875	1.98118	0.0475712	0.346885
DAGLB	9.77821	-0.952067	0.480587	-1.98105	0.0475857	0.346885
KCNH8	4.92309	-1.28395	0.64859	-1.97961	0.0477476	0.34784
CISD2	114.188	-0.300963	0.152154	-1.97802	0.0479265	0.348788
NEBL	9.67204	-1.02316	0.517365	-1.97763	0.0479702	0.348788
MOGS	19.0363	0.823049	0.416153	1.97776	0.0479563	0.348788
IGSF9	38.1434	-0.504864	0.25539	-1.97683	0.0480607	0.349221
HCCS	66.0391	-0.39123	0.197935	-1.97656	0.0480919	0.349223
PLEKHG2	4.29207	2.78301	1.40848	1.9759	0.0481666	0.349541
SH3GLB1	187.987	-0.243438	0.123244	-1.97525	0.0482393	0.349843
UBXN1	392.94	-0.174972	0.08864	-1.97396	0.048386	0.350682
AC245100.1	105.592	-0.326975	0.165824	-1.97181	0.0486308	0.35223
GABPA	30.699	-0.544678	0.27631	-1.97125	0.048695	0.35227
UBD	70.6738	-1.1254	0.571075	-1.97068	0.048761	0.35227
DTNB	193.966	0.251725	0.127735	1.97068	0.0487601	0.35227
KHDRBS3	8.72612	1.33169	0.675585	1.97116	0.0487054	0.35227
MIRLET7BHG	5.64248	-1.22633	0.622562	-1.96981	0.0488607	0.352765
CDS1	19.3834	0.864807	0.439282	1.96868	0.0489895	0.353181
CAPN7	54.6942	0.459962	0.233641	1.96867	0.048991	0.353181
SYNM	18.6432	-0.778923	0.395697	-1.96849	0.0490121	0.353181
RWDD1	287.653	-0.332792	0.169151	-1.96743	0.0491335	0.353605
MGST3	1272.42	-0.171007	0.0869072	-1.9677	0.0491031	0.353605
DYM	120.536	0.334783	0.170211	1.96687	0.0491984	0.353847
TMEM159	153.712	0.351876	0.17911	1.96458	0.0494632	0.355524
SESN3	51.7175	0.57624	0.293602	1.96266	0.0496858	0.356251
ANXA11	152.538	-0.268703	0.13691	-1.96262	0.0496904	0.356251
TDO2	10.1531	5.18214	2.63984	1.96305	0.0496406	0.356251
TNIP2	37.0296	-0.528459	0.269191	-1.96314	0.0496301	0.356251
TMEM243	18.8114	-0.67934	0.346281	-1.96182	0.0497839	0.356624
GPX7	109.365	0.334716	0.170632	1.96163	0.0498055	0.356624
MRPS9	89.2621	0.367488	0.187452	1.96044	0.0499447	0.357394
CPSF7	23.8537	0.734203	0.374958	1.95809	0.0502191	0.35913
LINC01315	6.33916	1.70849	0.873012	1.957	0.0503474	0.359139
PQLC1	24.4525	0.764146	0.390364	1.95752	0.0502862	0.359139
ZNF354A	30.2832	-0.567181	0.289704	-1.95779	0.0502545	0.359139
FAM198A	30.5048	0.687108	0.351072	1.95717	0.0503276	0.359139
LNPEP	14.3446	-0.857372	0.438326	-1.95601	0.0504636	0.359514
RP11-214N9.1	7.73166	1.55776	0.79631	1.95623	0.0504385	0.359514
PDE5A	7.33687	-1.05822	0.541509	-1.9542	0.0506772	0.360353
TUBB4B	570.367	-0.40247	0.205948	-1.95423	0.0506737	0.360353
LMAN1	489.488	0.38022	0.194533	1.95452	0.0506392	0.360353
TNRC18	8.30731	-1.28372	0.657655	-1.95196	0.0509425	0.362012
UAP1	228.957	-0.247951	0.127091	-1.95097	0.0510605	0.362623
ZNF532	16.8444	0.863399	0.442867	1.94957	0.0512276	0.363581
C4orf32	4.02222	3.84565	1.97372	1.94842	0.0513646	0.36407
GK	6.46989	1.67315	0.858818	1.9482	0.0513906	0.36407
MAP1S	31.6259	0.657293	0.337435	1.94791	0.0514255	0.36407
FAM96B	445.606	-0.157219	0.0807068	-1.94802	0.051412	0.36407
PHF19	19.3981	-1.44166	0.740705	-1.94634	0.0516142	0.365016
WDR43	97.7149	0.351562	0.180635	1.94626	0.0516237	0.365016
SMARCA2	81.3065	-0.341027	0.175267	-1.94576	0.0516834	0.36521
CKAP2	66.0639	0.562622	0.289388	1.94418	0.0518742	0.366244
NEDD9	13.2922	-0.793436	0.408201	-1.94374	0.051927	0.366244
MTX2	182.108	-0.239466	0.123185	-1.94396	0.0519005	0.366244
HSP90AA1	2454.43	-0.154337	0.0794362	-1.94291	0.0520275	0.366495
ING2	27.4482	0.660762	0.340071	1.94301	0.0520145	0.366495
IER3IP1	53.9389	0.476911	0.245505	1.94258	0.0520674	0.366548
EZH2	76.3916	0.464968	0.239459	1.94174	0.0521681	0.366572
RICTOR	30.8086	-0.560627	0.288713	-1.94181	0.0521596	0.366572
MMGT1	16.776	-0.714947	0.36819	-1.94179	0.0521629	0.366572
SCG5	4.24619	2.7637	1.42389	1.94096	0.0522637	0.367015
MTRNR2L8	45.3482	-0.449308	0.231614	-1.9399	0.0523913	0.367683
GBP1	73.8132	-0.941438	0.48553	-1.93899	0.0525028	0.367948
CAMTA2	9.27021	-0.935634	0.482521	-1.93905	0.0524948	0.367948
ATOX1	277.513	-0.233357	0.120362	-1.93879	0.0525268	0.367948
ANKRD27	23.8728	-0.710835	0.366874	-1.93754	0.0526791	0.368787
SLC35A1	7.39246	1.4709	0.759896	1.93566	0.0529099	0.369237
TACR1	4.19102	2.74221	1.41619	1.93633	0.0528267	0.369237
C12orf60	10.1034	-1.04217	0.538162	-1.93654	0.0528021	0.369237
ZNF446	16.148	0.915033	0.472692	1.93579	0.0528934	0.369237
LPCAT1	27.5625	-0.604155	0.312146	-1.93549	0.0529307	0.369237
COA6	283.655	-0.196632	0.101597	-1.93541	0.0529396	0.369237
IRF2BP2	94.7939	0.369576	0.191	1.93495	0.0529965	0.369406
EEFSEC	21.6954	0.744165	0.384764	1.93408	0.0531028	0.369691
EXOSC1	87.3693	-0.330836	0.171054	-1.93411	0.0531001	0.369691
DTX3	33.7217	-0.519719	0.268834	-1.93323	0.0532076	0.369964
RBKS	11.2678	1.14363	0.591536	1.93333	0.0531962	0.369964
DDAH2	345.443	-0.178945	0.0926228	-1.93198	0.0533619	0.370354
TATDN2	6.29806	1.65837	0.858153	1.93249	0.0532987	0.370354
BOC	6.33846	1.67265	0.865676	1.93219	0.0533364	0.370354
LAPTM4A	831.469	0.163588	0.0847025	1.93133	0.0534421	0.370683
FASTKD3	9.66567	-1.02095	0.528959	-1.9301	0.0535942	0.37151
ONECUT2	15.3934	0.96569	0.50047	1.92957	0.0536603	0.37174
ECSIT	68.4069	-0.420262	0.217853	-1.92911	0.0537176	0.371833
PITPNA	14.7504	-0.788567	0.408811	-1.92893	0.0537395	0.371833
RNF180	5.02866	2.05791	1.06718	1.92837	0.0538097	0.372091
RXRA	14.5185	0.931365	0.483056	1.92807	0.0538469	0.37212
AC079922.3	4.03115	2.7218	1.41189	1.92777	0.0538836	0.372146
LINC00969	28.7333	0.656454	0.340581	1.92746	0.0539229	0.37219
ANXA3	79.8374	0.55789	0.289526	1.92691	0.0539907	0.372203
STK26	7.26234	-1.37406	0.713047	-1.92702	0.0539772	0.372203
EIF3K	535.478	0.148715	0.0772191	1.92588	0.0541195	0.372864
RP11-262H14.3	11.0447	1.10041	0.571562	1.92527	0.0541962	0.373164
MRPL17	206.903	0.226271	0.117658	1.92313	0.0544635	0.374776
PIGN	15.8486	0.892915	0.464628	1.92178	0.054633	0.375272
ZADH2	30.6171	0.613696	0.319278	1.92214	0.0545885	0.375272
LAP3	250.85	-0.526797	0.274385	-1.91992	0.0548677	0.375272
RP11-390P2.4	6.28953	1.65881	0.863925	1.92008	0.0548474	0.375272
DHX29	72.9983	-0.416255	0.216783	-1.92015	0.054839	0.375272
METTL14	25.1396	0.684129	0.356172	1.92078	0.0547591	0.375272
SLC20A2	21.5354	0.738954	0.384822	1.92025	0.0548268	0.375272
TCHP	29.8142	0.644241	0.335508	1.9202	0.0548332	0.375272
TPST1	4.12038	2.71777	1.41554	1.91995	0.0548637	0.375272
SLC25A39	389.098	0.173645	0.090369	1.92151	0.0546677	0.375272
AOAH	4.042	-2.06916	1.07912	-1.91745	0.0551809	0.37588
SNX2	4.81351	-1.27747	0.666028	-1.91805	0.0551048	0.37588
SNHG9	22.7429	0.723635	0.377412	1.91736	0.0551919	0.37588
EAPP	69.8391	-0.377509	0.196839	-1.91786	0.0551288	0.37588
NRM	11.8297	1.2169	0.634454	1.91803	0.0551076	0.37588
TMTC4	52.696	0.467088	0.243441	1.91869	0.0550238	0.37588
CYB5B	89.6697	-0.377016	0.196638	-1.91731	0.0551981	0.37588
TFAP4	81.5042	0.370722	0.193374	1.91712	0.0552227	0.37588
KIAA1755	9.25805	1.46072	0.762474	1.91577	0.0553947	0.376709
SNRPA1	187.021	-0.314243	0.164047	-1.91557	0.0554197	0.376709
AC004951.6	3.96168	2.69778	1.40848	1.91538	0.0554445	0.376709
SIRT2	56.8713	-0.402853	0.210659	-1.91235	0.0558319	0.378981
GEN1	7.55055	1.43899	0.752515	1.91224	0.0558459	0.378981
CYC1	540.391	-0.221849	0.116036	-1.91189	0.0558898	0.379051
SRGN	50.3512	-0.970596	0.507821	-1.9113	0.0559663	0.379342
ANAPC11	539.446	0.155615	0.0814677	1.91014	0.0561146	0.380015
NUAK2	9.08054	-1.42633	0.746769	-1.91	0.0561328	0.380015
WDR91	6.41645	1.65578	0.867413	1.90888	0.0562781	0.380315
TBCE	46.7906	-0.433872	0.227233	-1.90937	0.0562148	0.380315
APBB1	12.3678	-0.835477	0.437678	-1.90889	0.0562768	0.380315
RHBDL2	11.4771	-0.883888	0.46319	-1.90826	0.0563576	0.380379
ZNF346	9.22366	-0.959936	0.503106	-1.90802	0.0563886	0.380379
BCAS3	9.52935	-0.942794	0.493993	-1.90852	0.0563244	0.380379
NSUN2	40.3493	-0.482112	0.252914	-1.90623	0.0566207	0.381717
MCRS1	100.506	0.341415	0.179133	1.90593	0.0566587	0.381745
PRKAG1	85.5026	-0.335054	0.175863	-1.90519	0.0567551	0.382167
PIK3CB	12.4158	-0.854679	0.448697	-1.9048	0.0568059	0.382281
MTHFD2	75.526	0.376097	0.197521	1.90409	0.0568984	0.382676
NCALD	28.1373	0.640584	0.336588	1.90317	0.0570184	0.383255
MIR3142HG	7.22148	-1.05366	0.55481	-1.89914	0.0575456	0.385295
CCT6B	7.51713	1.46801	0.773668	1.89747	0.057766	0.385295
CDCA7L	80.9184	0.368381	0.193879	1.90006	0.0574257	0.385295
ATN1	98.5297	-0.312264	0.164488	-1.8984	0.0576435	0.385295
TTC9	6.13004	-1.33537	0.703909	-1.89708	0.0578171	0.385295
NSG1	7.87484	1.59749	0.841665	1.89801	0.0576951	0.385295
TP53RK	70.2899	0.385617	0.203066	1.89898	0.0575672	0.385295
C3orf14	103.507	0.400727	0.211276	1.8967	0.0578676	0.385295
FBXW7	28.678	0.756382	0.398097	1.9	0.0574337	0.385295
SCRN2	33.6577	-0.538505	0.283466	-1.89971	0.0574707	0.385295
IMPAD1	16.5322	0.852872	0.44884	1.90017	0.0574109	0.385295
MRPS18C	125.049	0.303836	0.160137	1.89734	0.0577826	0.385295
DDX60L	7.42063	-1.13538	0.598512	-1.897	0.057828	0.385295
SET	562.932	0.143604	0.0757067	1.89684	0.0578488	0.385295
ACYP2	73.6715	0.385211	0.202932	1.89823	0.0576664	0.385295
MZT2A	102.367	0.421914	0.222271	1.89819	0.0576705	0.385295
BAD	175.228	-0.249432	0.131535	-1.89632	0.0579181	0.385404
XRCC6BP1	14.9085	0.935473	0.493399	1.89598	0.0579631	0.385477
RSL1D1	423.754	0.349796	0.184755	1.8933	0.0583184	0.386379
RSBN1	44.1616	0.519114	0.274126	1.89371	0.0582639	0.386379
ATP6V1B2	27.9366	-0.548637	0.289796	-1.89318	0.0583334	0.386379
HOXC9	16.113	-0.873027	0.461151	-1.89315	0.0583382	0.386379
RP5-1136G13.2	6.38163	1.67655	0.884969	1.89447	0.0581621	0.386379
JUNB	608.827	-0.445634	0.23537	-1.89333	0.0583135	0.386379
SLC27A3	7.51877	1.42561	0.752911	1.89347	0.0582951	0.386379
UBXN2A	99.0049	0.340797	0.180122	1.89204	0.0584859	0.386452
NPHP3	4.10281	2.75546	1.45607	1.8924	0.0584381	0.386452
RARB	13.3277	0.986202	0.521194	1.8922	0.0584646	0.386452
MAP4K2	17.4849	-0.697829	0.368715	-1.8926	0.0584114	0.386452
ZNF106	38.0393	0.540359	0.285801	1.89068	0.0586666	0.387086
MYL12B	1215.03	-0.113801	0.0601945	-1.89055	0.0586848	0.387086
HRASLS	10.9975	-0.851605	0.450439	-1.89061	0.0586765	0.387086
COTL1	40.3426	-0.87466	0.462725	-1.89024	0.0587262	0.387134
RERGL	3.92602	2.67886	1.41782	1.88942	0.058835	0.387265
JMY	9.96941	1.16878	0.618545	1.88956	0.0588169	0.387265
TANC2	6.56781	1.6996	0.899825	1.88881	0.0589175	0.387265
ZNF791	29.5974	0.739932	0.391685	1.8891	0.0588788	0.387265
NDUFS4	114.979	-0.291082	0.154107	-1.88883	0.0589144	0.387265
ATP6V0E1	295.328	-0.235016	0.124503	-1.88764	0.0590748	0.387848
CDCA4	25.6042	0.699579	0.370596	1.88771	0.0590647	0.387848
ATP2B4	17.5236	-0.867172	0.459606	-1.88677	0.0591912	0.388304
VPS52	23.8102	0.689935	0.365701	1.88661	0.059213	0.388304
C9orf172	9.75897	1.17358	0.622657	1.88478	0.0594589	0.388708
PTPRC	23.9326	-0.880916	0.467132	-1.8858	0.0593225	0.388708
ZNF75A	36.2714	0.566441	0.30053	1.88481	0.0594555	0.388708
PPM1L	10.8843	1.09398	0.580368	1.88497	0.0594334	0.388708
ARID4B	264.359	-0.23915	0.126896	-1.88462	0.059481	0.388708
PRSS23	7.27036	-1.16647	0.61882	-1.88499	0.0594309	0.388708
RCC2	32.8981	0.586281	0.311172	1.8841	0.0595508	0.388939
FAM69A	4.85692	-1.22581	0.651492	-1.88155	0.059897	0.390696
MRPL3	318.737	0.18315	0.0973469	1.88142	0.0599147	0.390696
MRPL49	55.0634	-0.423989	0.225364	-1.88136	0.0599236	0.390696
CMTM6	189.335	-0.490811	0.260941	-1.88092	0.0599822	0.390757
UNC50	93.635	-0.34457	0.183231	-1.88052	0.0600367	0.390757
ZNF616	3.97626	2.65454	1.41155	1.88058	0.0600296	0.390757
SPR	35.1383	-0.496811	0.264387	-1.8791	0.0602305	0.391496
TMPRSS2	12.094	1.01736	0.541457	1.87893	0.0602542	0.391496
ZSCAN26	9.45657	1.16429	0.619519	1.87934	0.0601983	0.391496
HLA-DQA1	55.4555	-0.931267	0.49578	-1.87839	0.0603283	0.391752
ZNF19	3.97157	2.6997	1.43761	1.87791	0.0603935	0.391951
MPP6	8.57904	1.2669	0.674959	1.877	0.0605184	0.392311
SPCS3	70.5037	0.397254	0.211628	1.87714	0.0604993	0.392311
PRRT3	14.4936	0.914812	0.487568	1.87628	0.0606175	0.392728
NUP107	41.6844	0.520145	0.277477	1.87456	0.0608539	0.394033
KDM6B	32.1828	0.572952	0.305761	1.87386	0.06095	0.39443
HEPACAM2	4.39208	3.97414	2.12152	1.87325	0.0610332	0.394742
SEC14L2	6.48799	-1.07632	0.574689	-1.87288	0.0610853	0.394853
TMEM230	225.754	0.216316	0.11558	1.87157	0.0612665	0.395415
CYP1B1-AS1	4.96641	1.98081	1.0584	1.87152	0.0612735	0.395415
ATP5G3	1006.89	0.104836	0.0560172	1.87149	0.0612773	0.395415
ZFAND2B	110.226	-0.331492	0.177332	-1.86933	0.0615767	0.395991
ZRANB2	118.163	0.311455	0.166518	1.87039	0.0614292	0.395991
MYBPC1	4.9844	-1.23283	0.659348	-1.86978	0.061515	0.395991
USP4	47.2592	0.475535	0.254386	1.86935	0.0615748	0.395991
C1RL-AS1	14.451	-0.811433	0.433866	-1.87024	0.0614508	0.395991
SRSF11	396.816	0.184339	0.0985845	1.86985	0.0615041	0.395991
ENO1	912.803	-0.116131	0.0621461	-1.86868	0.0616671	0.396346
NEK6	17.7574	0.813341	0.435999	1.86546	0.0621164	0.396647
SIDT2	7.18863	-1.05365	0.565014	-1.86483	0.0622054	0.396647
ANKAR	20.6274	-0.681434	0.365138	-1.86624	0.0620082	0.396647
PRKAG2-AS1	22.7975	0.751404	0.402521	1.86674	0.0619373	0.396647
SEPN1	16.2796	-0.696174	0.373317	-1.86483	0.062205	0.396647
CDYL	9.61485	1.17476	0.629139	1.86725	0.0618673	0.396647
MADD	10.2752	-0.867752	0.465295	-1.86495	0.0621884	0.396647
PRELID1	457.938	0.153765	0.082448	1.86499	0.0621825	0.396647
MCCC2	30.9621	-0.682256	0.365736	-1.86543	0.0621208	0.396647
PLEKHF2	29.3793	-0.843196	0.452146	-1.86488	0.0621987	0.396647
SIGMAR1	98.6489	-0.315458	0.16893	-1.86739	0.0618477	0.396647
PDLIM5	139.49	-0.287847	0.154332	-1.86512	0.0621647	0.396647
RRAGB	27.7514	0.640551	0.342945	1.86779	0.0617907	0.396647
ZNF462	15.2142	-0.709805	0.380282	-1.86652	0.0619682	0.396647
ATL2	80.6389	0.58158	0.312073	1.8636	0.0623781	0.397217
CENPE	26.6657	1.11753	0.599607	1.86378	0.0623531	0.397217
KLHDC3	305.714	0.201198	0.107971	1.86344	0.0624002	0.397217
TRMT61B	48.2201	0.477395	0.256452	1.86154	0.0626683	0.398699
ATP5B	1079.28	0.101993	0.0548264	1.86029	0.0628442	0.399593
RAC1	671.197	-0.125873	0.0676741	-1.85999	0.0628863	0.399636
CMPK2	4.31849	-1.44373	0.776389	-1.85955	0.0629497	0.399805
SIAH1	34.9625	0.560575	0.301603	1.85865	0.0630764	0.399805
NAPEPLD	22.46	-0.658077	0.354158	-1.85815	0.0631484	0.399805
SH2B1	54.1312	-0.500672	0.269496	-1.85781	0.0631961	0.399805
SLC44A3	7.43051	1.41176	0.759617	1.85851	0.0630961	0.399805
CT83	31.6099	0.695854	0.374516	1.85801	0.0631681	0.399805
NLRX1	8.98252	-0.90525	0.486887	-1.85926	0.0629903	0.399805
ARMC8	33.6281	0.556047	0.29925	1.85814	0.0631493	0.399805
P3H3	3.98789	2.65774	1.43135	1.8568	0.0633392	0.400487
IK	73.4587	-0.366955	0.197709	-1.85603	0.0634489	0.400732
SLC44A2	64.6697	-0.402082	0.216625	-1.85612	0.0634364	0.400732
CXCL14	4.94873	-1.27839	0.688956	-1.85555	0.0635184	0.400946
YTHDF1	7.26712	1.39707	0.753142	1.85499	0.0635981	0.401226
GZMB	8.08289	-2.46358	1.32862	-1.85423	0.0637056	0.401232
MDM1	9.48855	-1.01597	0.547894	-1.85432	0.0636934	0.401232
GABPB1-AS1	49.6661	0.454286	0.244968	1.85447	0.0636717	0.401232
MPP3	13.2953	0.957739	0.516616	1.85387	0.063758	0.401338
RAB7A	314.508	-0.188499	0.101695	-1.85356	0.0638018	0.401361
OAZ3	14.8336	0.96591	0.521309	1.85285	0.0639034	0.401361
RBM4	48.5912	0.456444	0.246347	1.85285	0.0639037	0.401361
METTL7A	13.5086	1.0158	0.548155	1.85312	0.0638655	0.401361
MED21	144.876	-0.292542	0.15793	-1.85235	0.0639755	0.401365
RBMX2	54.3981	0.431496	0.232923	1.85253	0.0639504	0.401365
DNAL1	8.70189	-0.941675	0.508643	-1.85135	0.0641198	0.401627
ZNF205	32.0408	0.612952	0.331118	1.85116	0.0641468	0.401627
OSBP	16.1946	0.896462	0.484294	1.85107	0.0641593	0.401627
VAMP7	42.2977	-0.487086	0.263051	-1.85168	0.0640718	0.401627
BROX	41.6795	-0.461643	0.249474	-1.85046	0.0642466	0.401728
RSBN1L	149.895	0.293156	0.158402	1.85071	0.0642117	0.401728
MRPL28	134.679	0.305731	0.165367	1.84881	0.0644852	0.402997
JUN	564.954	-0.630451	0.341084	-1.84837	0.0645483	0.403168
NRSN2	15.6836	0.853966	0.462554	1.8462	0.0648634	0.404913
GPR89A	28.2611	-0.539882	0.292487	-1.84583	0.0649163	0.405019
TNC	5.62059	-1.22092	0.661605	-1.84539	0.0649814	0.405201
L3MBTL2	17.4875	-0.673884	0.365233	-1.84508	0.0650263	0.405258
LRIG2	5.95174	1.59358	0.864626	1.84309	0.0653163	0.406426
ATF5	236.237	-0.249077	0.135121	-1.84337	0.0652747	0.406426
CKAP2L	15.0727	0.969883	0.526238	1.84305	0.0653216	0.406426
ADIPOR2	60.6561	-0.418347	0.22704	-1.84262	0.0653848	0.406595
DOCK8	6.60915	-1.24625	0.676469	-1.84228	0.0654335	0.406674
RBM8A	810.427	-0.112493	0.0610786	-1.84177	0.0655091	0.406915
ZFAND3	72.795	-0.437523	0.237616	-1.8413	0.0655775	0.406915
RNF213	66.1976	-0.415539	0.225679	-1.84128	0.0655803	0.406915
PRKAR2B	13.3748	0.981018	0.533485	1.83889	0.0659321	0.408425
FBLN1	19.4257	1.43972	0.782888	1.83899	0.0659164	0.408425
KLF6	554.361	0.235381	0.127975	1.83927	0.0658749	0.408425
ARHGEF39	5.19828	2.01871	1.09804	1.83847	0.0659928	0.408577
PHAX	49.338	0.455851	0.248138	1.83709	0.0661973	0.408672
PGBD2	6.38946	1.64599	0.895825	1.8374	0.0661514	0.408672
RAB33B	12.4801	-0.785124	0.427238	-1.83767	0.0661106	0.408672
EEF2K	16.3536	0.814839	0.443568	1.83701	0.0662083	0.408672
SEPW1	544.138	0.24166	0.131559	1.8369	0.0662252	0.408672
SLC39A6	121.925	-0.289267	0.157472	-1.83694	0.0662188	0.408672
LAPTM5	29.0075	-0.903039	0.491784	-1.83625	0.0663206	0.408754
MYCBP	9.47846	1.14132	0.621611	1.83607	0.066347	0.408754
IL11RA	5.09276	-1.56383	0.851625	-1.83629	0.0663153	0.408754
ATR	30.1994	-0.541227	0.294877	-1.83543	0.0664413	0.409112
AARD	17.8146	1.03568	0.564589	1.83439	0.0665959	0.409617
RAB32	37.3438	-0.463396	0.252611	-1.83442	0.0665916	0.409617
KDM4A	15.5039	0.847383	0.462099	1.83377	0.0666886	0.409741
PPP2R1B	9.73629	1.172	0.639072	1.83392	0.0666662	0.409741
CCR7	8.17253	-1.26858	0.692009	-1.83318	0.0667759	0.410055
MIB1	38.2924	-0.457829	0.249936	-1.83179	0.0669833	0.411105
MARC1	13.1635	0.947131	0.517542	1.83006	0.0672415	0.411795
RP11-498C9.15	4.16814	-1.29013	0.704955	-1.83008	0.0672375	0.411795
RP11-134G8.5	4.16814	-1.29013	0.704955	-1.83008	0.0672375	0.411795
PRPF4	54.3039	-0.385147	0.210392	-1.83061	0.0671584	0.411795
SLC43A3	13.1716	0.93861	0.512973	1.82975	0.0672878	0.411855
MMD	3.88027	2.61171	1.42777	1.82922	0.067366	0.411888
TMEM214	32.9771	0.583765	0.319116	1.82932	0.067352	0.411888
PVT1	19.6286	-0.692325	0.378858	-1.8274	0.0676394	0.412889
SLC16A9	6.59902	-1.2515	0.684789	-1.82757	0.0676136	0.412889
CCNF	6.04871	1.57542	0.862067	1.82749	0.067626	0.412889
SDC4	58.9964	0.4827	0.264181	1.82716	0.0676761	0.41289
SS18L1	13.348	0.967154	0.529716	1.8258	0.0678809	0.413693
WWC1	5.05341	1.96849	1.07803	1.826	0.0678507	0.413693
MGRN1	27.4605	0.708452	0.388211	1.82491	0.0680143	0.413879
MTMR10	4.1829	-1.28953	0.706642	-1.82486	0.0680214	0.413879
ECH1	33.3316	0.552582	0.302772	1.82508	0.067989	0.413879
FARSB	92.1392	0.329225	0.180592	1.82303	0.068299	0.415121
EVA1C	34.4511	-0.475885	0.261011	-1.82324	0.0682674	0.415121
EEF2KMT	16.6859	0.842738	0.462461	1.82229	0.0684112	0.41558
HIST1H2BN	12.288	1.35509	0.74385	1.82172	0.0684974	0.41588
USO1	77.9074	0.351033	0.192725	1.82142	0.0685431	0.415934
RGS13	6.51742	3.4516	1.89529	1.82115	0.0685837	0.415956
DNM1L	132.01	-0.28139	0.154592	-1.82021	0.0687267	0.41616
S100P	16.2321	-2.74774	1.50958	-1.82021	0.0687277	0.41616
CTA-384D8.35	7.62385	-1.0034	0.551167	-1.82051	0.0686813	0.41616
GIMAP4	10.9125	-1.05197	0.578047	-1.81986	0.06878	0.41623
TOLLIP	105.095	-0.283375	0.155731	-1.81965	0.068813	0.41623
TMEM161A	62.0856	0.416711	0.229114	1.8188	0.0689426	0.41675
UBQLN1	101.913	-0.386883	0.212737	-1.8186	0.0689726	0.41675
TCEA3	84.2237	-0.334029	0.183751	-1.81783	0.0690895	0.417233
ANK3	25.7004	-0.575474	0.31668	-1.81721	0.069185	0.417409
ATP2B1	68.965	0.456005	0.251057	1.81634	0.0693185	0.417409
RPL12	6304.18	-0.105585	0.0581671	-1.81521	0.0694921	0.417409
ARL16	120.579	-0.283844	0.156388	-1.81499	0.0695251	0.417409
TERF2	3.86405	2.6047	1.43417	1.81617	0.0693439	0.417409
TRAPPC13	8.70245	-0.945969	0.521104	-1.81532	0.0694753	0.417409
GNAQ	5.56003	-1.17629	0.647822	-1.81576	0.0694078	0.417409
KLHDC2	76.1159	0.388699	0.213908	1.81713	0.0691971	0.417409
LIPE-AS1	4.36522	-1.37052	0.755076	-1.81507	0.0695129	0.417409
C6orf132	21.1648	-0.611793	0.336939	-1.81574	0.0694102	0.417409
SMIM19	220.313	0.218291	0.120155	1.81674	0.0692563	0.417409
FBXW2	46.1406	-0.47764	0.263224	-1.81458	0.0695887	0.417569
FICD	7.29675	-0.992821	0.547507	-1.81335	0.0697779	0.417647
CADM4	30.3217	0.597609	0.329571	1.81329	0.0697865	0.417647
MEMO1	36.2571	0.615236	0.339184	1.81387	0.0696981	0.417647
WDR54	9.69264	1.13657	0.626523	1.8141	0.0696625	0.417647
DPY19L4	16.9784	-0.799295	0.440763	-1.81344	0.0697647	0.417647
FCMR	7.36372	-1.09898	0.606185	-1.81295	0.0698396	0.417744
PAQR4	18.1756	0.777737	0.429049	1.8127	0.0698784	0.417754
USF3	10.7393	1.03785	0.572872	1.81167	0.0700374	0.418484
LSR	113.954	0.476202	0.263035	1.81041	0.0702317	0.418786
UBXN4	458.259	-0.149729	0.0826831	-1.81088	0.0701594	0.418786
MPST	104.102	0.401145	0.22162	1.81006	0.0702864	0.418786
HMG20B	250.238	0.195121	0.107779	1.81039	0.0702355	0.418786
RP11-182L21.6	16.3387	0.815026	0.450314	1.80991	0.0703104	0.418786
CD2	11.2359	1.06295	0.587237	1.81009	0.0702822	0.418786
FRAS1	7.04496	1.37342	0.759164	1.80912	0.0704326	0.418852
FGD6	30.7378	-0.582839	0.322165	-1.80913	0.07043	0.418852
RP11-517P14.2	4.05889	-1.28379	0.709442	-1.80958	0.0703611	0.418852
UTP3	33.6546	0.551122	0.304676	1.80888	0.0704699	0.418853
QTRT1	66.903	0.397487	0.219829	1.80817	0.0705807	0.41907
C18orf8	43.091	-0.4343	0.240157	-1.8084	0.0705441	0.41907
ACSM3	21.5338	0.786022	0.434822	1.80769	0.0706552	0.419293
SAC3D1	65.6274	0.388585	0.215001	1.80736	0.0707063	0.419376
LDOC1	147.928	0.258481	0.143085	1.80649	0.0708425	0.419963
SUOX	15.6019	0.838965	0.464692	1.80542	0.0710088	0.420728
NMU	34.1947	-1.56801	0.868653	-1.8051	0.071059	0.420753
UBE2I	389.766	0.390389	0.216292	1.80492	0.0710874	0.420753
RFC3	14.7671	0.928015	0.514311	1.80439	0.0711706	0.42088
ZC3H12A	20.6383	-0.864353	0.479107	-1.80409	0.071217	0.42088
PRRG2	19.9264	0.719061	0.398577	1.80407	0.0712206	0.42088
ARHGEF28	5.73121	1.56157	0.865832	1.80355	0.0713011	0.421135
PRKRIP1	41.2096	0.491277	0.272444	1.80322	0.0713535	0.421224
PID1	6.15914	1.57321	0.873315	1.80143	0.0716355	0.421251
UTP20	28.5558	-0.527413	0.292787	-1.80135	0.0716475	0.421251
IRF2BP1	11.8132	0.968814	0.537678	1.80185	0.071569	0.421251
GARNL3	5.04739	-1.17958	0.654619	-1.80194	0.0715554	0.421251
LYSMD1	4.68219	-1.2674	0.70332	-1.80203	0.0715413	0.421251
TCTEX1D2	6.30527	1.62041	0.898781	1.8029	0.0714042	0.421251
ADRM1	432.589	-0.163163	0.090581	-1.8013	0.0716563	0.421251
INPP1	8.63088	-0.914276	0.507303	-1.80223	0.0715097	0.421251
MT-ND2	4502.53	-0.371811	0.206459	-1.80089	0.0717198	0.421405
IL20RA	12.5758	-0.994733	0.552598	-1.8001	0.0718446	0.421919
CYLD	33.4825	-0.516016	0.286705	-1.79981	0.0718903	0.421968
SS18L2	126.656	0.314174	0.174614	1.79925	0.0719792	0.42227
NCOA5	18.9204	0.747837	0.41581	1.79851	0.0720964	0.422739
C4orf47	10.2898	-0.87083	0.484431	-1.79763	0.0722353	0.423333
NONO	185.554	0.248845	0.138483	1.79694	0.0723452	0.423758
SCFD1	40.9428	0.481918	0.268263	1.79644	0.072425	0.424005
ZCWPW2	5.9761	-1.06255	0.59164	-1.79594	0.0725041	0.424029
SLC18B1	28.0606	-0.594349	0.330933	-1.79598	0.0724978	0.424029
TSPAN13	104.084	0.304686	0.16974	1.79502	0.0726511	0.424283
KIAA0895L	5.95619	1.55657	0.867118	1.7951	0.0726376	0.424283
CMAS	352.403	-0.164561	0.0917256	-1.79405	0.0728047	0.424283
NME3	157.186	0.262394	0.146228	1.79441	0.0727473	0.424283
BET1	83.8356	0.343229	0.191344	1.79378	0.072848	0.424283
KIAA0319L	33.3334	-0.481052	0.268057	-1.79459	0.0727196	0.424283
TOMM34	113.567	-0.322549	0.179795	-1.79398	0.0728169	0.424283
RERG	268.802	-0.187137	0.104285	-1.79448	0.0727366	0.424283
TP53INP1	4.79951	1.87513	1.04629	1.79217	0.0731065	0.42557
SHANK2	40.4505	-0.510275	0.284821	-1.79156	0.073203	0.42576
FAM111B	13.2319	0.90897	0.507382	1.79149	0.0732146	0.42576
ZKSCAN1	146.243	0.260543	0.145458	1.79118	0.0732639	0.425828
ARID5B	69.8561	0.431299	0.240872	1.79058	0.0733614	0.426151
FAM92A1	77.7233	-0.334769	0.186984	-1.79037	0.073395	0.426151
BTBD2	13.9373	-0.757069	0.422982	-1.78984	0.0734803	0.426184
ALKBH7	278.357	0.234547	0.131059	1.78963	0.0735138	0.426184
ZNF579	9.82065	1.13497	0.634026	1.79009	0.0734391	0.426184
TIMP2	6.47701	1.71101	0.956562	1.78871	0.0736614	0.426278
DHFR	20.1293	0.711276	0.397537	1.78921	0.0735818	0.426278
LINC00937	4.42414	-1.301	0.727344	-1.7887	0.0736624	0.426278
CD276	23.3252	-0.732131	0.409334	-1.78859	0.0736809	0.426278
DPYSL2	6.59364	-1.00492	0.562163	-1.7876	0.0738413	0.426987
TMEM134	159.919	0.240833	0.134764	1.78708	0.0739249	0.427233
LDLRAD3	42.3579	-0.470294	0.263195	-1.78686	0.0739594	0.427233
CHPT1	113.345	-0.335705	0.187913	-1.78649	0.07402	0.427326
INPP5B	6.59438	-1.00474	0.562472	-1.7863	0.0740512	0.427326
GMDS	105.587	0.300348	0.16836	1.78396	0.0744301	0.429293
ABCD3	22.2626	0.681956	0.382371	1.78349	0.0745059	0.429511
DHX58	5.98795	-1.06286	0.596137	-1.78291	0.0746011	0.429621
MAN1A1	4.8019	1.87296	1.05071	1.78257	0.0746568	0.429621
BCKDHA	40.6796	-0.509457	0.28582	-1.78244	0.074677	0.429621
AQP3	7.89022	-1.01541	0.569527	-1.7829	0.0746025	0.429621
EIF2A	172.272	0.269168	0.151116	1.7812	0.0748796	0.430567
AIF1L	61.7843	0.622105	0.349366	1.78067	0.0749666	0.430848
GPAA1	187.734	0.289371	0.162561	1.78008	0.0750635	0.430967
UBE2Q1	42.012	-0.574067	0.32246	-1.78027	0.0750311	0.430967
RPS17	296.592	-0.169727	0.0953635	-1.77979	0.0751105	0.431017
ANXA7	190.762	-0.265668	0.149321	-1.77918	0.0752105	0.43127
IL17RE	86.4777	-0.393072	0.220945	-1.77905	0.0752309	0.43127
APOL6	8.27401	-0.90571	0.509418	-1.77793	0.0754149	0.43145
NUDCD1	53.0023	0.426269	0.239716	1.77823	0.0753668	0.43145
FAM49A	7.28752	1.44412	0.811945	1.77859	0.0753067	0.43145
HMGXB4	39.8727	0.499488	0.280912	1.77809	0.0753887	0.43145
DCTD	111.435	-0.328353	0.184764	-1.77715	0.0755433	0.431966
CTD-2336O2.1	26.453	0.654896	0.368718	1.77614	0.075709	0.432694
HEXIM1	8.33198	1.2464	0.702469	1.77431	0.0760119	0.433986
MXI1	34.3925	0.527381	0.297198	1.77451	0.075979	0.433986
GXYLT1	16.8781	0.845044	0.476697	1.77271	0.0762776	0.433988
C9orf3	5.8992	1.57642	0.889563	1.77213	0.0763735	0.433988
EPS15L1	25.5662	0.615574	0.347025	1.77386	0.0760863	0.433988
C7orf55	58.7714	0.425662	0.240125	1.77267	0.0762835	0.433988
RFC4	27.6677	0.649138	0.366068	1.77327	0.0761837	0.433988
HELB	14.4993	-0.699178	0.39433	-1.77308	0.0762157	0.433988
COMMD7	287.984	-0.188889	0.106503	-1.77356	0.0761355	0.433988
VSIG2	28.0546	0.615165	0.34716	1.77199	0.0763963	0.433988
NDUFAF1	15.671	0.865308	0.488009	1.77314	0.0762054	0.433988
ZC3H7B	17.9523	-0.643496	0.36306	-1.77242	0.0763244	0.433988
TIMM21	66.2389	0.454036	0.256555	1.76974	0.0767705	0.435731
UBE2H	55.8759	0.510895	0.288693	1.76968	0.0767804	0.435731
PRRG4	22.3779	-0.574477	0.324837	-1.76851	0.0769761	0.436107
NDUFC1	351.753	-0.171022	0.096717	-1.76827	0.0770157	0.436107
SGSH	8.40741	-0.906886	0.512753	-1.76866	0.0769504	0.436107
EFNA4	113.573	0.298795	0.168989	1.76813	0.0770395	0.436107
ZCCHC10	10.2964	-0.850253	0.480826	-1.76832	0.0770078	0.436107
PDLIM1	9.42181	-1.06133	0.600382	-1.76775	0.0771021	0.436243
AP000230.1	5.75567	-1.13481	0.642137	-1.76723	0.0771894	0.436299
PJA2	16.6678	0.804129	0.45498	1.76739	0.0771625	0.436299
[truncated: 17,710 more rows]

## Sheet: Table S2
index	baseMean	log2FoldChange	lfcSE	stat	pvalue	padj
FO538757.2	2.20947	0.0764226	1.00457	0.0760746	0.93936	0.998855
AP006222.2	0.602706	1.22677	1.76649	0.694468	0.487389	0.998855
RP11-206L10.9	0.755866	0.437271	1.64184	0.266331	0.789985	0.998855
LINC00115	0.339928	-0.535627	2.11969	-0.252691	0.800507	0.998855
FAM41C	1.40967	0.841035	1.21695	0.691101	0.489502	0.998855
SAMD11	0.0507692	1.69699	4.43033	0.38304	0.70169	0.998855
NOC2L	5.86666	0.254962	0.580275	0.439382	0.660384	0.998855
PERM1	0.0679763	1.69699	4.43033	0.38304	0.70169	0.998855
RP11-54O7.17	0.0679763	1.69699	4.43033	0.38304	0.70169	0.998855
HES4	3.34862	-0.952333	0.891075	-1.06875	0.285184	0.998855
ISG15	0.797483	0.581708	2.03437	0.28594	0.774924	0.998855
AGRN	1.56731	-0.145935	1.14579	-0.127366	0.898651	0.998855
RNF223	0.0766032	1.697	2.36351	0.717999	0.472758	0.998855
C1orf159	0.475928	-1.04802	2.21024	-0.474165	0.635383	0.998855
RP11-465B22.8	0.118746	0.864123	2.61221	0.330802	0.740794	0.998855
TNFRSF4	0.127372	0.820586	2.77987	0.295189	0.76785	0.998855
SDF4	2.02954	-1.86497	1.42946	-1.30467	0.192007	0.998855
B3GALT6	0.379457	2.65879	2.72122	0.97706	0.328539	0.998855
UBE2J2	4.44443	-0.235212	0.810978	-0.290035	0.771789	0.998855
ACAP3	0.730626	-1.65946	2.00857	-0.826188	0.408697	0.998855
PUSL1	1.93101	-0.725534	1.13708	-0.638065	0.523431	0.998855
CPSF3L	1.29887	-1.01926	1.45504	-0.700505	0.483612	0.998855
CPTP	0.980959	-0.684788	1.73063	-0.395687	0.692336	0.998855
DVL1	0.832469	0.163162	1.59737	0.102145	0.918642	0.998855
MXRA8	0.788856	0.602911	2.00136	0.30125	0.763224	0.998855
AURKAIP1	19.4794	-0.0344195	0.425577	-0.0808774	0.935539	0.998855
CCNL2	3.64799	0.454501	0.756904	0.600474	0.54819	0.998855
MRPL20	12.6625	0.0420709	0.412698	0.101941	0.918803	0.998855
VWA1	10.557	0.0694123	0.714754	0.0971136	0.922636	0.998855
ATAD3C	0.14458	0.680691	3.04769	0.223347	0.823266	0.998855
ATAD3B	1.3503	4.20134	3.44247	1.22044	0.222297	0.998855
ATAD3A	0.594673	-1.36756	2.03438	-0.672225	0.501441	0.998855
TMEM240	0.0679763	1.69699	4.43033	0.38304	0.70169	0.998855
SSU72	9.81727	-1.00966	0.543937	-1.8562	0.0634245	0.998855
RP5-832C2.5	0.0679763	1.69699	4.43033	0.38304	0.70169	0.998855
RP11-345P4.9	0.271952	-0.211486	2.1647	-0.0976976	0.922172	0.998855
MIB2	0.101538	1.06238	4.35146	0.244143	0.80712	0.998855
MMP23B	0.501167	2.65879	2.73376	0.972577	0.330764	0.998855
CDK11B	0.610981	-1.48745	2.00456	-0.742036	0.458065	0.998855
SLC35E2B	1.17485	3.17226	1.42181	2.23115	0.0256714	0.998855
CDK11A	0.594079	1.23634	1.74519	0.70843	0.478678	0.998855
NADK	0.127372	0.820586	2.77987	0.295189	0.76785	0.998855
GNB1	4.40976	0.181231	0.676565	0.267869	0.7888	0.998855
TMEM52	0.424564	3.62057	4.43029	0.81723	0.413797	0.998855
PRKCZ	0.296887	-0.473471	2.10415	-0.225018	0.821965	0.998855
RP11-181G12.2	0.302853	3.62057	4.43029	0.81723	0.413797	0.998855
FAAP20	4.79986	-0.459761	0.702114	-0.654825	0.512581	0.998855
SKI	0.687889	0.77247	1.62486	0.475407	0.634497	0.998855
MORN1	0.569144	1.72825	1.90624	0.906628	0.364604	0.998855
RER1	13.1307	-1.4069	0.688506	-2.0434	0.0410124	0.998855
PEX10	1.49422	-1.30156	1.44144	-0.902956	0.366549	0.998855
PANK4	0.730359	1.10614	2.00105	0.55278	0.580414	0.998855
TNFRSF14	0.0679763	1.69699	4.43033	0.38304	0.70169	0.998855
FAM213B	1.12103	1.64189	3.79201	0.432988	0.665024	0.998855
MMEL1	0.0507692	1.69699	4.43033	0.38304	0.70169	0.998855
MEGF6	0.0507692	1.69699	4.43033	0.38304	0.70169	0.998855
WRAP73	0.203976	0.154509	3.15835	0.0489209	0.960982	0.998855
SMIM1	0.0766032	1.697	2.36351	0.717999	0.472758	0.998855
LRRC47	0.339029	-0.620743	3.10618	-0.199841	0.841605	0.998855
CEP104	0.127372	0.820586	2.77987	0.295189	0.76785	0.998855
C1orf174	0.54331	1.79721	1.82381	0.985411	0.324422	0.998855
NPHP4	0.0679763	1.69699	4.43033	0.38304	0.70169	0.998855
RPL22	11.394	-0.135414	0.575096	-0.235463	0.813849	0.998855
RNF207	0.0766032	1.697	2.36351	0.717999	0.472758	0.998855
ICMT	1.12936	-0.678735	1.4724	-0.460972	0.644819	0.998855
ACOT7	0.221183	0.0487337	3.28227	0.0148476	0.988154	0.998855
HES2	0.0679763	1.69699	4.43033	0.38304	0.70169	0.998855
ESPN	0.704244	0.579265	2.00686	0.288643	0.772855	0.998855
NOL9	0.186722	0.251834	3.01402	0.0835543	0.933411	0.998855
PHF13	0.0766032	1.697	2.36351	0.717999	0.472758	0.998855
THAP3	0.271952	-0.211486	2.1647	-0.0976976	0.922172	0.998855
DNAJC11	0.472368	1.23586	1.7429	0.709083	0.478273	0.998855
CAMTA1	19.669	-0.631853	0.449435	-1.40588	0.159759	0.998855
VAMP3	0.280579	-0.309413	3.40553	-0.0908562	0.927607	0.998855
PARK7	10.6599	-0.775789	0.505156	-1.53574	0.124602	0.998855
ERRFI1	1.21045	0.940328	1.44193	0.65213	0.514317	0.998855
RERE	0.531764	0.856816	1.86296	0.459921	0.645573	0.998855
ENO1	14.2841	-0.276793	0.410156	-0.674849	0.499772	0.998855
ENO1-AS1	0.118746	0.864123	2.61221	0.330802	0.740794	0.998855
GPR157	0.0507692	1.69699	4.43033	0.38304	0.70169	0.998855
MIR34AHG	0.0679763	1.69699	4.43033	0.38304	0.70169	0.998855
SLC25A33	1.70655	0.0695962	1.13672	0.0612256	0.95118	0.998855
TMEM201	0.302853	3.62057	4.43029	0.81723	0.413797	0.998855
CLSTN1	0.339928	-0.535627	2.11969	-0.252691	0.800507	0.998855
CTNNBIP1	5.23306	0.422651	0.601024	0.703218	0.48192	0.998855
LZIC	0.798054	0.205205	1.54985	0.132403	0.894665	0.998855
NMNAT1	0.0507692	1.69699	4.43033	0.38304	0.70169	0.998855
RBP7	0.0679763	1.69699	4.43033	0.38304	0.70169	0.998855
UBE4B	0.0507692	1.69699	4.43033	0.38304	0.70169	0.998855
KIF1B	0.548971	0.790778	1.60902	0.491466	0.623097	0.998855
PGD	1.49156	0.048003	1.17198	0.040959	0.967329	0.998855
APITD1-CORT	0.0507692	1.69699	4.43033	0.38304	0.70169	0.998855
APITD1	0.696211	-1.63554	2.00756	-0.814692	0.415249	0.998855
DFFA	0.560212	-1.34249	2.00825	-0.668487	0.503823	0.998855
PEX14	0.118746	0.864123	2.61221	0.330802	0.740794	0.998855
CASZ1	0.49254	2.65879	2.7296	0.974061	0.330026	0.998855
TARDBP	1.70271	1.031	1.34286	0.767766	0.442626	0.998855
SRM	1.29955	1.33149	1.77869	0.748578	0.454112	0.998855
EXOSC10	0.364863	-0.749842	2.05711	-0.364512	0.715476	0.998855
RP4-635E18.6	0.0679763	1.69699	4.43033	0.38304	0.70169	0.998855
MTOR	0.585779	2.65879	2.81425	0.944762	0.344781	0.998855
UBIAD1	0.424564	3.62057	4.43029	0.81723	0.413797	0.998855
FBXO44	0.49254	2.65879	2.7296	0.974061	0.330026	0.998855
FBXO6	0.118746	0.864123	2.61221	0.330802	0.740794	0.998855
MAD2L2	1.89178	-0.524597	1.21968	-0.430109	0.667116	0.998855
AGTRAP	1.70471	-1.65013	1.48071	-1.11442	0.265101	0.998855
MTHFR	0.0679763	1.69699	4.43033	0.38304	0.70169	0.998855
CLCN6	0.14458	0.680691	3.04769	0.223347	0.823266	0.998855
KIAA2013	0.347656	-0.705649	2.14953	-0.328281	0.742699	0.998855
PLOD1	0.118746	0.864123	2.61221	0.330802	0.740794	0.998855
MFN2	0.0507692	1.69699	4.43033	0.38304	0.70169	0.998855
MIIP	0.228911	-0.0565378	3.11741	-0.0181361	0.98553	0.998855
VPS13D	0.0766032	1.697	2.36351	0.717999	0.472758	0.998855
DHRS3	0.0766032	1.697	2.36351	0.717999	0.472758	0.998855
PDPN	0.302853	3.62057	4.43029	0.81723	0.413797	0.998855
PRDM2	0.203976	0.154509	3.15835	0.0489209	0.960982	0.998855
KAZN	0.186722	0.251834	3.01402	0.0835543	0.933411	0.998855
TMEM51	0.153206	0.575335	4.30989	0.133492	0.893804	0.998855
EFHD2	0.237491	-0.107589	2.89752	-0.0371316	0.97038	0.998855
CTRC	0.0766032	1.697	2.36351	0.717999	0.472758	0.998855
DNAJC16	0.0766032	1.697	2.36351	0.717999	0.472758	0.998855
DDI2	0.0679763	1.69699	4.43033	0.38304	0.70169	0.998855
PLEKHM2	0.0507692	1.69699	4.43033	0.38304	0.70169	0.998855
FBLIM1	0.891865	-0.0401631	1.5338	-0.0261853	0.97911	0.998855
UQCRHL	2.23557	-1.06171	1.08641	-0.977268	0.328437	0.998855
FLJ37453	0.0679763	1.69699	4.43033	0.38304	0.70169	0.998855
SPEN	0.186722	0.251834	3.01402	0.0835543	0.933411	0.998855
ZBTB17	0.37083	2.65879	2.71644	0.978776	0.32769	0.998855
RSG1	0.0507692	1.69699	4.43033	0.38304	0.70169	0.998855
FBXO42	0.118746	0.864123	2.61221	0.330802	0.740794	0.998855
SZRD1	1.78019	-0.264274	1.11652	-0.236694	0.812895	0.998855
NECAP2	1.67567	0.881067	1.02714	0.857786	0.391011	0.998855
RP4-798A10.2	0.0766032	1.697	2.36351	0.717999	0.472758	0.998855
RP11-108M9.4	1.20545	1.85075	1.28876	1.43606	0.150984	0.998855
MFAP2	4.72959	1.31321	0.736171	1.78384	0.0744504	0.998855
ATP13A2	0.86337	2.55797	1.82917	1.39843	0.161983	0.998855
SDHB	3.74558	-0.953417	0.932876	-1.02202	0.306772	0.998855
PADI2	0.37083	2.65879	2.71644	0.978776	0.32769	0.998855
RCC2	0.704838	-1.64749	2.17043	-0.759062	0.447815	0.998855
ARHGEF10L	0.135953	0.726775	4.32139	0.168181	0.866441	0.998855
IFFO2	0.0766032	1.697	2.36351	0.717999	0.472758	0.998855
UBR4	0.705143	0.6833	2.12302	0.321853	0.747564	0.998855
EMC1	0.383016	-0.763635	4.24635	-0.179833	0.857284	0.998855
MRTO4	0.339928	-0.535627	2.11969	-0.252691	0.800507	0.998855
AKR7A2	1.22233	2.31162	2.0862	1.10805	0.267839	0.998855
PQLC2	0.0679763	1.69699	4.43033	0.38304	0.70169	0.998855
CAPZB	5.17544	-1.06977	0.7734	-1.38321	0.166601	0.998855
MINOS1	15.168	-0.34325	0.419826	-0.817601	0.413585	0.998855
NBL1	0.636548	1.7982	1.83407	0.980442	0.326868	0.998855
TMCO4	0.118746	0.864123	2.61221	0.330802	0.740794	0.998855
OTUD3	0.302853	3.62057	4.43029	0.81723	0.413797	0.998855
PLA2G2A	0.0679763	1.69699	4.43033	0.38304	0.70169	0.998855
UBXN10-AS1	0.0679763	1.69699	4.43033	0.38304	0.70169	0.998855
UBXN10	0.101538	1.06238	4.35146	0.244143	0.80712	0.998855
CAMK2N1	1.06943	-0.366954	1.54471	-0.237555	0.812226	0.998855
MUL1	0.135953	0.726775	4.32139	0.168181	0.866441	0.998855
PINK1	0.713723	0.659253	1.98507	0.332105	0.73981	0.998855
DDOST	2.19084	0.845221	1.27585	0.662477	0.507666	0.998855
HP1BP3	4.68741	1.04914	0.633997	1.6548	0.0979645	0.998855
ECE1	0.0679763	1.69699	4.43033	0.38304	0.70169	0.998855
NBPF3	0.0507692	1.69699	4.43033	0.38304	0.70169	0.998855
USP48	1.99013	0.492663	1.01161	0.487009	0.626252	0.998855
HSPG2	0.0679763	1.69699	4.43033	0.38304	0.70169	0.998855
CDC42	10.8548	0.355717	0.443747	0.801621	0.422772	0.998855
ZBTB40	0.302853	3.62057	4.43029	0.81723	0.413797	0.998855
C1QC	0.127372	0.820586	2.77987	0.295189	0.76785	0.998855
C1QB	0.118746	0.864123	2.61221	0.330802	0.740794	0.998855
EPHB2	0.0507692	1.69699	4.43033	0.38304	0.70169	0.998855
KDM1A	0.118746	0.864123	2.61221	0.330802	0.740794	0.998855
LUZP1	0.0507692	1.69699	4.43033	0.38304	0.70169	0.998855
HNRNPR	6.7663	0.186767	0.591429	0.31579	0.752162	0.998855
ZNF436	0.152308	0.518971	4.3059	0.120526	0.904067	0.998855
ZNF436-AS1	0.0766032	1.697	2.36351	0.717999	0.472758	0.998855
TCEA3	0.424259	-0.962406	2.07036	-0.464851	0.642038	0.998855
E2F2	0.0507692	1.69699	4.43033	0.38304	0.70169	0.998855
ID3	1.8855	-0.156996	1.37039	-0.114563	0.908792	0.998855
RPL11	7.62996	-0.339974	0.656497	-0.51786	0.604556	0.998855
TCEB3	1.11188	2.13059	1.43739	1.48226	0.13827	0.998855
PITHD1	1.7285	0.990613	1.4134	0.700874	0.483382	0.998855
LYPLA2	1.59279	-1.59667	1.43641	-1.11157	0.266325	0.998855
GALE	1.51147	-1.30594	1.44616	-0.903042	0.366503	0.998855
HMGCL	0.744273	-0.02336	2.10923	-0.0110751	0.991164	0.998855
FUCA1	0.636548	1.7982	1.83407	0.980442	0.326868	0.998855
PNRC2	2.42355	-0.199675	0.949026	-0.2104	0.833356	0.998855
SRSF10	6.43647	-0.3384	0.695477	-0.486573	0.626561	0.998855
STPG1	0.517803	3.62057	4.43029	0.81723	0.413797	0.998855
NIPAL3	0.506782	1.10367	3.43411	0.321386	0.747918	0.998855
RCAN3	0.627641	1.05918	3.33711	0.317393	0.750945	0.998855
SRRM1	6.15887	0.376873	0.566891	0.664807	0.506174	0.998855
CLIC4	1.48859	-0.205264	1.22767	-0.167198	0.867215	0.998855
RUNX3	0.517803	3.62057	4.43029	0.81723	0.413797	0.998855
SYF2	3.86651	0.831006	0.712055	1.16705	0.243189	0.998855
RSRP1	1.72586	0.915347	1.0339	0.885332	0.375977	0.998855
TMEM50A	5.28772	0.10701	0.637866	0.167762	0.866771	0.998855
TMEM57	0.407905	-0.814574	2.14756	-0.379303	0.704463	0.998855
LDLRAP1	0.353623	2.65879	2.71375	0.97975	0.32721	0.998855
RP11-70P17.1	0.302853	3.62057	4.43029	0.81723	0.413797	0.998855
SEPN1	0.37083	2.65879	2.71644	0.978776	0.32769	0.998855
MTFR1L	0.764188	-1.76379	1.98869	-0.886907	0.375129	0.998855
AUNIP	0.0766032	1.697	2.36351	0.717999	0.472758	0.998855
PAQR7	0.0766032	1.697	2.36351	0.717999	0.472758	0.998855
STMN1	24.4345	0.331396	0.329578	1.00552	0.314647	0.998855
PAFAH2	0.118746	0.864123	2.61221	0.330802	0.740794	0.998855
PDIK1L	0.101538	1.06238	4.35146	0.244143	0.80712	0.998855
ZNF593	1.65254	-0.253768	1.16574	-0.217688	0.827672	0.998855
CNKSR1	0.951261	-0.236395	1.57601	-0.149996	0.880768	0.998855
CEP85	0.0766032	1.697	2.36351	0.717999	0.472758	0.998855
SH3BGRL3	9.76837	-0.822944	0.526004	-1.56452	0.117696	0.998855
UBXN11	0.458674	-0.998797	2.04371	-0.488718	0.625041	0.998855
CD52	1.39808	0.470999	1.17534	0.400733	0.688616	0.998855
AIM1L	0.127372	0.820586	2.77987	0.295189	0.76785	0.998855
ZNF683	0.0679763	1.69699	4.43033	0.38304	0.70169	0.998855
DHDDS	0.127372	0.820586	2.77987	0.295189	0.76785	0.998855
HMGN2	21.3468	0.0596189	0.641299	0.0929658	0.925931	0.998855
RPS6KA1	0.0766032	1.697	2.36351	0.717999	0.472758	0.998855
ARID1A	0.625575	0.45853	1.574	0.291315	0.77081	0.998855
PIGV	0.118746	0.864123	2.61221	0.330802	0.740794	0.998855
ZDHHC18	0.568572	2.65879	2.81333	0.945069	0.344624	0.998855
SFN	0.228911	-0.0565378	3.11741	-0.0181361	0.98553	0.998855
GPN2	0.169515	0.348694	2.80903	0.124133	0.90121	0.998855
GPATCH3	0.430226	1.78524	1.83486	0.972955	0.330575	0.998855
NUDC	3.38187	-0.216371	0.809791	-0.267194	0.78932	0.998855
KDF1	1.17716	-1.01927	1.45499	-0.700532	0.483595	0.998855
FAM46B	0.0679763	1.69699	4.43033	0.38304	0.70169	0.998855
WDTC1	0.0766032	1.697	2.36351	0.717999	0.472758	0.998855
TMEM222	0.424259	-0.962406	2.07036	-0.464851	0.642038	0.998855
SYTL1	0.430226	1.78524	1.83486	0.972955	0.330575	0.998855
MAP3K6	0.0507692	1.69699	4.43033	0.38304	0.70169	0.998855
WASF2	6.56397	-0.374144	0.628352	-0.595437	0.551551	0.998855
AHDC1	0.118746	0.864123	2.61221	0.330802	0.740794	0.998855
IFI6	0.0679763	1.69699	4.43033	0.38304	0.70169	0.998855
FAM76A	0.548971	0.790778	1.60902	0.491466	0.623097	0.998855
STX12	0.271952	-0.211486	2.1647	-0.0976976	0.922172	0.998855
PPP1R8	0.296887	-0.473471	2.10415	-0.225018	0.821965	0.998855
RPA2	0.628188	-1.49756	2.00463	-0.747049	0.455034	0.998855
SMPDL3B	0.922462	-0.529938	1.48812	-0.356112	0.721757	0.998855
EYA3	0.0507692	1.69699	4.43033	0.38304	0.70169	0.998855
DNAJC8	7.10087	0.460493	0.575867	0.799651	0.423913	0.998855
ATPIF1	8.53856	-0.365115	0.61665	-0.592094	0.553787	0.998855
SESN2	0.67011	1.45588	3.17609	0.458386	0.646675	0.998855
MED18	0.212556	0.0978094	3.22662	0.0303133	0.975817	0.998855
PHACTR4	0.135953	0.726775	4.32139	0.168181	0.866441	0.998855
RCC1	0.484508	-1.06192	2.17182	-0.488951	0.624876	0.998855
TRNAU1AP	0.246118	-0.168999	2.11102	-0.0800557	0.936193	0.998855
TAF12	1.47139	-0.178735	1.17336	-0.152328	0.878928	0.998855
GMEB1	0.501167	2.65879	2.73376	0.972577	0.330764	0.998855
YTHDF2	4.04452	-0.647976	0.785908	-0.824493	0.409659	0.998855
EPB41	0.101538	1.06238	4.35146	0.244143	0.80712	0.998855
SRSF4	0.687538	-1.62802	2.16763	-0.751062	0.452616	0.998855
MECR	0.627336	-1.52287	2.27607	-0.669078	0.503446	0.998855
MATN1-AS1	0.517803	3.62057	4.43029	0.81723	0.413797	0.998855
LAPTM5	0.0766032	1.697	2.36351	0.717999	0.472758	0.998855
SDC3	0.905559	2.06477	1.40932	1.46508	0.1429	0.998855
PUM1	1.4774	1.01931	1.06467	0.957391	0.33837	0.998855
SNRNP40	3.44993	1.32538	0.754878	1.75576	0.0791298	0.998855
ZCCHC17	2.11927	-0.727715	1.15413	-0.63053	0.528348	0.998855
SERINC2	2.7142	-0.294397	0.909897	-0.323549	0.746279	0.998855
TINAGL1	2.67152	1.89329	0.820394	2.30778	0.0210114	0.998855
PEF1	1.83899	0.933892	1.01096	0.923764	0.355609	0.998855
COL16A1	0.237491	-0.107589	2.89752	-0.0371316	0.97038	0.998855
PTP4A2	2.47638	-0.161866	0.919501	-0.176037	0.860265	0.998855
KHDRBS1	4.3066	0.375831	1.14716	0.327618	0.7432	0.998855
TMEM39B	0.433739	-0.942519	3.3932	-0.277767	0.781191	0.998855
KPNA6	0.421599	1.79698	1.82153	0.986522	0.323877	0.998855
CCDC28B	0.348555	-0.580938	2.2718	-0.255717	0.798169	0.998855
IQCC	0.302853	3.62057	4.43029	0.81723	0.413797	0.998855
TMEM234	0.0766032	1.697	2.36351	0.717999	0.472758	0.998855
EIF3I	1.80068	-1.6411	1.54905	-1.05942	0.289408	0.998855
LCK	0.178142	0.307294	2.91209	0.105524	0.91596	0.998855
HDAC1	3.08202	-0.0843517	0.875792	-0.0963148	0.923271	0.998855
MARCKSL1	16.3693	0.185191	0.352626	0.525179	0.599459	0.998855
BSDC1	0.195349	0.229676	2.16726	0.105976	0.915602	0.998855
ZBTB8A	0.195349	0.229676	2.16726	0.105976	0.915602	0.998855
ZBTB8OS	3.84685	-0.25796	0.823122	-0.313392	0.753983	0.998855
RBBP4	5.86097	-0.0352769	0.609559	-0.0578729	0.95385	0.998855
SYNC	0.526102	1.98216	2.82679	0.701204	0.483176	0.998855
KIAA1522	0.221183	0.0487337	3.28227	0.0148476	0.988154	0.998855
YARS	1.10385	-0.393609	1.49337	-0.263571	0.79211	0.998855
S100PBP	0.998798	2.07893	1.41638	1.46777	0.142166	0.998855
TMEM54	0.398425	-0.89278	2.22831	-0.400654	0.688675	0.998855
RNF19B	0.727418	4.42204	2.81328	1.57184	0.115987	0.998855
AK2	3.99772	0.28976	0.776748	0.373042	0.709117	0.998855
ZNF362	0.135953	0.726775	4.32139	0.168181	0.866441	0.998855
PHC2	0.0507692	1.69699	4.43033	0.38304	0.70169	0.998855
SMIM12	0.948296	-0.543327	1.49284	-0.363955	0.715892	0.998855
ZMYM6	0.263325	-0.195455	2.14355	-0.0911828	0.927347	0.998855
ZMYM1	0.118746	0.864123	2.61221	0.330802	0.740794	0.998855
SFPQ	3.11263	-0.669453	0.897081	-0.746257	0.455512	0.998855
ZMYM4	1.03561	4.83037	4.30319	1.12251	0.261646	0.998855
KIAA0319L	0.169515	0.348694	2.80903	0.124133	0.90121	0.998855
NCDN	0.0507692	1.69699	4.43033	0.38304	0.70169	0.998855
PSMB2	5.91586	-1.10622	0.722142	-1.53187	0.125556	0.998855
CLSPN	0.50593	1.05903	3.33179	0.317856	0.750594	0.998855
AGO1	0.0507692	1.69699	4.43033	0.38304	0.70169	0.998855
AGO3	0.101538	1.06238	4.35146	0.244143	0.80712	0.998855
ADPRHL2	0.491337	-1.15008	3.37782	-0.34048	0.733495	0.998855
TRAPPC3	4.03675	-2.10517	1.06528	-1.97617	0.048136	0.998855
MAP7D1	1.07593	1.18591	1.68871	0.702257	0.482519	0.998855
THRAP3	1.99598	-1.81657	1.43455	-1.2663	0.205407	0.998855
EVA1B	0.302853	3.62057	4.43029	0.81723	0.413797	0.998855
LSM10	1.39808	0.470999	1.17534	0.400733	0.688616	0.998855
MRPS15	3.07138	-0.588777	0.918832	-0.640788	0.521661	0.998855
CSF3R	0.702131	0.156862	1.71436	0.091499	0.927096	0.998855
ZC3H12A	0.472368	1.23586	1.7429	0.709083	0.478273	0.998855
MEAF6	2.85522	0.255061	0.823961	0.309554	0.7569	0.998855
SNIP1	0.14458	0.680691	3.04769	0.223347	0.823266	0.998855
GNL2	0.399278	-0.816225	2.32241	-0.351455	0.725247	0.998855
C1orf109	0.195349	0.229676	2.16726	0.105976	0.915602	0.998855
CDCA8	1.16026	0.836783	1.20979	0.691677	0.48914	0.998855
YRDC	0.727418	4.42204	2.81328	1.57184	0.115987	0.998855
C1orf122	0.61188	-1.39399	2.06246	-0.675889	0.499111	0.998855
MTF1	0.430226	1.78524	1.83486	0.972955	0.330575	0.998855
SF3A3	1.50258	0.491621	1.16737	0.421135	0.673657	0.998855
FHL3	0.68231	3.30506	2.84155	1.16312	0.244781	0.998855
UTP11L	2.29824	0.0572705	0.931604	0.0614752	0.950981	0.998855
RRAGC	1.27339	0.885107	1.29722	0.682313	0.495041	0.998855
MYCBP	0.815262	0.192535	1.54057	0.124977	0.900542	0.998855
RHBDL2	0.560259	-1.32519	3.35005	-0.395572	0.692421	0.998855
AKIRIN1	0.738354	-1.75215	1.99104	-0.880018	0.37885	0.998855
NDUFS5	4.14556	-0.15381	0.72507	-0.212132	0.832004	0.998855
MACF1	0.599741	0.480751	1.58538	0.303241	0.761706	0.998855
PABPC4	1.30723	1.08743	1.233	0.881933	0.377813	0.998855
PPIE	1.41731	-2.69059	1.95922	-1.37329	0.169661	0.998855
TRIT1	0.118746	0.864123	2.61221	0.330802	0.740794	0.998855
MFSD2A	0.118746	0.864123	2.61221	0.330802	0.740794	0.998855
CAP1	16.7852	-0.200351	0.375238	-0.533929	0.59339	0.998855
PPT1	3.15038	-0.444515	0.99653	-0.446063	0.655551	0.998855
RLF	0.14458	0.680691	3.04769	0.223347	0.823266	0.998855
RP1-39G22.7	0.0766032	1.697	2.36351	0.717999	0.472758	0.998855
ZMPSTE24	1.5848	0.0562529	1.17297	0.0479579	0.96175	0.998855
SMAP2	0.0766032	1.697	2.36351	0.717999	0.472758	0.998855
EXO5	0.195349	0.229676	2.16726	0.105976	0.915602	0.998855
NFYC	2.08278	1.84075	0.963958	1.90958	0.0561877	0.998855
CTPS1	0.441467	-0.983452	2.02986	-0.484492	0.628036	0.998855
SCMH1	0.599741	0.480751	1.58538	0.303241	0.761706	0.998855
EDN2	0.302853	3.62057	4.43029	0.81723	0.413797	0.998855
FOXJ3	0.636548	1.7982	1.83407	0.980442	0.326868	0.998855
PPCS	3.82377	0.394293	0.709409	0.555804	0.578345	0.998855
PPIH	2.09426	0.323731	0.957487	0.338105	0.735284	0.998855
YBX1	27.5516	-0.206204	0.433493	-0.47568	0.634302	0.998855
P3H1	0.14458	0.680691	3.04769	0.223347	0.823266	0.998855
C1orf50	0.0679763	1.69699	4.43033	0.38304	0.70169	0.998855
SVBP	1.04413	-0.527649	1.54718	-0.34104	0.733073	0.998855
ZNF691	0.14458	0.680691	3.04769	0.223347	0.823266	0.998855
SLC2A1	0.693551	0.19257	1.54031	0.12502	0.900508	0.998855
EBNA1BP2	2.58713	0.831581	0.871971	0.953679	0.340246	0.998855
TMEM125	0.118746	0.864123	2.61221	0.330802	0.740794	0.998855
C1orf210	1.52839	2.30772	2.27196	1.01574	0.309753	0.998855
TIE1	0.14458	0.680691	3.04769	0.223347	0.823266	0.998855
CDC20	5.65222	-0.383925	0.651369	-0.589412	0.555585	0.998855
ELOVL1	3.81783	0.409141	0.708807	0.577224	0.563788	0.998855
MED8	0.314094	-0.497767	2.07658	-0.239705	0.810559	0.998855
SZT2	0.49254	2.65879	2.7296	0.974061	0.330026	0.998855
HYI	0.713152	1.19375	1.67473	0.712803	0.475968	0.998855
PTPRF	1.2481	-0.916852	1.46092	-0.627585	0.530276	0.998855
KDM4A	0.195349	0.229676	2.16726	0.105976	0.915602	0.998855
ST3GAL3	0.0679763	1.69699	4.43033	0.38304	0.70169	0.998855
ARTN	0.302853	3.62057	4.43029	0.81723	0.413797	0.998855
IPO13	0.153206	0.575335	4.30989	0.133492	0.893804	0.998855
DPH2	0.127372	0.820586	2.77987	0.295189	0.76785	0.998855
ATP6V0B	14.3199	0.152231	0.448374	0.339519	0.734219	0.998855
B4GALT2	0.687318	1.23922	1.75907	0.704471	0.48114	0.998855
CCDC24	0.195349	0.229676	2.16726	0.105976	0.915602	0.998855
SLC6A9	0.0507692	1.69699	4.43033	0.38304	0.70169	0.998855
DMAP1	0.169515	0.348694	2.80903	0.124133	0.90121	0.998855
ERI3	3.58851	-0.978733	0.883946	-1.10723	0.268194	0.998855
RNF220	0.280579	-0.309413	3.40553	-0.0908562	0.927607	0.998855
TMEM53	0.305467	-0.458315	3.10104	-0.147794	0.882506	0.998855
KIF2C	1.28256	-0.931975	1.46951	-0.634209	0.525944	0.998855
RPS8	15.2731	-0.143453	0.641512	-0.223617	0.823055	0.998855
BTBD19	0.0507692	1.69699	4.43033	0.38304	0.70169	0.998855
PTCH2	0.0507692	1.69699	4.43033	0.38304	0.70169	0.998855
EIF2B3	2.9827	1.29264	0.912096	1.41721	0.15642	0.998855
HECTD3	0.127372	0.820586	2.77987	0.295189	0.76785	0.998855
UROD	1.89628	0.632096	0.980566	0.644624	0.519171	0.998855
TOE1	0.0507692	1.69699	4.43033	0.38304	0.70169	0.998855
PRDX1	8.75421	-0.244314	0.559288	-0.43683	0.662235	0.998855
AKR1A1	3.06875	0.761177	0.844422	0.901418	0.367366	0.998855
NASP	0.937008	1.22549	1.4199	0.86308	0.388094	0.998855
CCDC17	0.0679763	1.69699	4.43033	0.38304	0.70169	0.998855
GPBP1L1	0.860452	1.52656	1.67815	0.909669	0.362997	0.998855
TMEM69	1.14961	0.555183	1.29005	0.430358	0.666935	0.998855
IPP	0.169515	0.348694	2.80903	0.124133	0.90121	0.998855
PIK3R3	1.82503	1.70507	1.11935	1.52327	0.127691	0.998855
RP4-533D7.5	0.0679763	1.69699	4.43033	0.38304	0.70169	0.998855
POMGNT1	1.27933	0.829014	1.20801	0.686263	0.492547	0.998855
RAD54L	0.0507692	1.69699	4.43033	0.38304	0.70169	0.998855
LRRC41	1.35561	0.31998	1.15834	0.276239	0.782364	0.998855
UQCRH	23.3863	-0.478717	0.319888	-1.49651	0.13452	0.998855
NSUN4	0.568572	2.65879	2.81333	0.945069	0.344624	0.998855
FAAH	0.430226	1.78524	1.83486	0.972955	0.330575	0.998855
MKNK1	0.203929	0.139058	4.28261	0.0324704	0.974097	0.998855
ATPAF1	3.49032	0.301093	0.751084	0.400878	0.68851	0.998855
EFCAB14	0.458674	-0.998797	2.04371	-0.488718	0.625041	0.998855
CYP4B1	0.0766032	1.697	2.36351	0.717999	0.472758	0.998855
CYP4X1	0.980959	-0.684788	1.73063	-0.395687	0.692336	0.998855
CYP4Z1	1.14361	-2.37318	2.49465	-0.951308	0.341448	0.998855
PDZK1IP1	7.51014	-1.00448	0.849136	-1.18294	0.236832	0.998855
CMPK1	2.10645	-0.619907	1.15016	-0.538976	0.589904	0.998855
FAF1	0.169515	0.348694	2.80903	0.124133	0.90121	0.998855
CDKN2C	0.965503	-0.553658	1.49223	-0.371029	0.710616	0.998855
RNF11	2.1525	-0.89298	1.22105	-0.731321	0.464583	0.998855
TTC39A	0.0507692	1.69699	4.43033	0.38304	0.70169	0.998855
EPS15	0.696516	0.763151	1.63377	0.467111	0.64042	0.998855
OSBPL9	1.03555	-0.527265	1.4849	-0.355084	0.722526	0.998855
NRDC	1.83127	1.05726	1.00188	1.05529	0.291295	0.998855
TXNDC12	5.28862	0.656572	0.603718	1.08755	0.276795	0.998855
KTI12	0.517803	3.62057	4.43029	0.81723	0.413797	0.998855
BTF3L4	2.91758	0.33104	0.820741	0.403342	0.686696	0.998855
PRPF38A	2.49095	-0.177816	0.926799	-0.19186	0.847852	0.998855
ZCCHC11	0.0766032	1.697	2.36351	0.717999	0.472758	0.998855
GPX7	0.552484	-1.2649	2.2118	-0.571887	0.567398	0.998855
FAM159A	0.0679763	1.69699	4.43033	0.38304	0.70169	0.998855
COA7	0.990171	2.08518	1.41007	1.47877	0.139201	0.998855
ZYG11B	0.585779	2.65879	2.81425	0.944762	0.344781	0.998855
ZYG11A	0.0507692	1.69699	4.43033	0.38304	0.70169	0.998855
ECHDC2	1.66441	0.192202	1.18245	0.162545	0.870877	0.998855
SCP2	8.72709	-1.08305	0.580622	-1.86533	0.0621346	0.998855
CPT2	0.195349	0.229676	2.16726	0.105976	0.915602	0.998855
C1orf123	0.52665	-1.20172	2.06174	-0.582864	0.559985	0.998855
RP5-1024G6.7	0.0507692	1.69699	4.43033	0.38304	0.70169	0.998855
MAGOH	4.42167	0.267858	1.02523	0.261267	0.793887	0.998855
RP5-1024G6.5	0.0507692	1.69699	4.43033	0.38304	0.70169	0.998855
NDC1	1.09794	0.632043	1.20453	0.524721	0.599777	0.998855
YIPF1	0.642782	0.437975	1.59265	0.274997	0.783318	0.998855
HSPB11	8.45908	0.315362	0.530062	0.594953	0.551875	0.998855
LRRC42	0.246118	-0.168999	2.11102	-0.0800557	0.936193	0.998855
TMEM59	14.2453	0.356342	0.408901	0.871463	0.383501	0.998855
TCEANC2	0.14458	0.680691	3.04769	0.223347	0.823266	0.998855
CYB5RL	0.0507692	1.69699	4.43033	0.38304	0.70169	0.998855
MRPL37	4.4199	-0.172894	0.752618	-0.229723	0.818307	0.998855
SSBP3	0.302853	3.62057	4.43029	0.81723	0.413797	0.998855
TTC4	0.0679763	1.69699	4.43033	0.38304	0.70169	0.998855
PARS2	0.152308	0.518971	4.3059	0.120526	0.904067	0.998855
DHCR24	2.29291	-0.0510812	1.69438	-0.0301473	0.97595	0.998855
TMEM61	0.14458	0.680691	3.04769	0.223347	0.823266	0.998855
USP24	0.0507692	1.69699	4.43033	0.38304	0.70169	0.998855
PLPP3	0.353623	2.65879	2.71375	0.97975	0.32721	0.998855
OMA1	0.982162	1.634	1.35921	1.20217	0.229298	0.998855
TACSTD2	21.3093	0.544667	0.428698	1.27051	0.203902	0.998855
MYSM1	0.152308	0.518971	4.3059	0.120526	0.904067	0.998855
JUN	11.381	0.131826	0.469645	0.280693	0.778946	0.998855
RP4-794H19.1	0.0679763	1.69699	4.43033	0.38304	0.70169	0.998855
FGGY	0.951588	0.0346181	2.41186	0.0143533	0.988548	0.998855
HOOK1	0.489575	1.20323	1.81375	0.663393	0.507079	0.998855
CYP2J2	0.127372	0.820586	2.77987	0.295189	0.76785	0.998855
NFIA	2.29053	-0.848123	1.12855	-0.751518	0.452341	0.998855
TM2D1	4.65664	0.806426	0.802703	1.00464	0.315071	0.998855
RP11-430G17.3	0.0766032	1.697	2.36351	0.717999	0.472758	0.998855
INADL	0.524036	1.07399	2.01624	0.532667	0.594264	0.998855
USP1	2.12576	0.128626	0.939103	0.136967	0.891057	0.998855
DOCK7	0.421599	1.79698	1.82153	0.986522	0.323877	0.998855
ATG4C	0.49254	2.65879	2.7296	0.974061	0.330026	0.998855
ALG6	1.80012	0.386236	1.00353	0.384877	0.700329	0.998855
ITGB3BP	0.795089	-0.207698	1.50587	-0.137926	0.890299	0.998855
EFCAB7	0.0507692	1.69699	4.43033	0.38304	0.70169	0.998855
PGM1	1.39834	-1.30912	1.44233	-0.907646	0.364065	0.998855
ROR1	0.118746	0.864123	2.61221	0.330802	0.740794	0.998855
CACHD1	0.475333	2.65879	2.72819	0.974563	0.329777	0.998855
JAK1	3.1819	0.111971	1.07276	0.104377	0.91687	0.998855
AK4	2.11988	1.84463	0.969614	1.90244	0.0571136	0.998855
LEPROT	5.00723	1.27035	0.635878	1.99778	0.0457402	0.998855
LEPR	0.302853	3.62057	4.43029	0.81723	0.413797	0.998855
PDE4B	0.0679763	1.69699	4.43033	0.38304	0.70169	0.998855
MIER1	0.981263	1.50179	2.16336	0.694194	0.48756	0.998855
SLC35D1	0.0507692	1.69699	4.43033	0.38304	0.70169	0.998855
SERBP1	8.55455	0.598379	0.520614	1.14937	0.250403	0.998855
GADD45A	0.65909	0.248026	1.78836	0.138689	0.889696	0.998855
GNG12	0.931987	-0.487783	1.78036	-0.27398	0.7841	0.998855
DIRAS3	0.735693	-0.0169827	1.53107	-0.011092	0.99115	0.998855
WLS	0.253846	-0.205046	4.26612	-0.0480639	0.961665	0.998855
DEPDC1	1.18875	-0.80176	1.46635	-0.546771	0.584536	0.998855
LRRC40	0.747285	0.458502	1.57441	0.291222	0.770882	0.998855
SRSF11	8.62161	0.361161	0.502706	0.718435	0.472489	0.998855
ANKRD13C	0.152308	0.518971	4.3059	0.120526	0.904067	0.998855
HHLA3	0.364863	-0.749842	2.05711	-0.364512	0.715476	0.998855
PTGER3	0.118746	0.864123	2.61221	0.330802	0.740794	0.998855
ZRANB2	2.26402	-2.17051	1.41902	-1.52959	0.126118	0.998855
FPGT	0.458674	-0.998797	2.04371	-0.488718	0.625041	0.998855
CRYZ	1.87106	0.51207	0.973214	0.526164	0.598775	0.998855
TYW3	0.0507692	1.69699	4.43033	0.38304	0.70169	0.998855
ACADM	4.12229	-0.653097	0.803773	-0.812539	0.416482	0.998855
RABGGTB	0.998471	1.38934	1.45894	0.952293	0.340948	0.998855
PIGK	2.98881	-1.35212	1.07503	-1.25775	0.208481	0.998855
AK5	0.118746	0.864123	2.61221	0.330802	0.740794	0.998855
ZZZ3	0.289159	-0.348716	3.2538	-0.107172	0.914653	0.998855
USP33	0.667717	0.209321	1.54507	0.135477	0.892235	0.998855
FAM73A	0.37083	2.65879	2.71644	0.978776	0.32769	0.998855
FUBP1	4.26203	1.13856	0.73165	1.55616	0.11967	0.998855
DNAJB4	0.425112	-0.916217	3.43373	-0.266828	0.789601	0.998855
RP11-386I14.4	0.500816	-1.17364	2.07441	-0.565769	0.571551	0.998855
PTGFR	0.424564	3.62057	4.43029	0.81723	0.413797	0.998855
IFI44L	0.153206	0.575335	4.30989	0.133492	0.893804	0.998855
IFI44	0.220284	-0.016725	3.05643	-0.00547208	0.995634	0.998855
ADGRL4	0.517803	3.62057	4.43029	0.81723	0.413797	0.998855
RP11-475O6.1	0.0766032	1.697	2.36351	0.717999	0.472758	0.998855
TTLL7	0.404392	1.98156	2.81697	0.703438	0.481783	0.998855
PRKACB	1.0558	0.795336	1.26897	0.626756	0.530819	0.998855
SAMD13	0.713152	1.19375	1.67473	0.712803	0.475968	0.998855
RPF1	1.58484	0.0592919	1.1366	0.052166	0.958396	0.998855
GNG5	26.2702	0.589138	0.305347	1.92941	0.0536806	0.998855
CTBS	1.40319	1.95946	1.40337	1.39625	0.16264	0.998855
SSX2IP	0.913835	-0.52729	1.48478	-0.355129	0.722493	0.998855
MCOLN3	0.212556	0.0978094	3.22662	0.0303133	0.975817	0.998855
SYDE2	0.0679763	1.69699	4.43033	0.38304	0.70169	0.998855
C1orf52	1.64365	1.47373	1.10619	1.33226	0.182776	0.998855
BCL10	0.296887	-0.473471	2.10415	-0.225018	0.821965	0.998855
DDAH1	0.49254	2.65879	2.7296	0.974061	0.330026	0.998855
CYR61	1.2357	-1.1239	1.71838	-0.654046	0.513082	0.998855
ZNHIT6	0.447433	1.72897	1.90299	0.908556	0.363585	0.998855
ODF2L	2.73318	0.113938	0.896554	0.127084	0.898874	0.998855
CLCA4	0.585779	2.65879	2.81425	0.944762	0.344781	0.998855
SH3GLB1	2.6415	0.393977	0.939859	0.419188	0.675079	0.998855
2024-09-15	6.20958	0.434258	0.800335	0.542596	0.587408	0.998855
HS2ST1	0.430226	1.78524	1.83486	0.972955	0.330575	0.998855
LMO4	6.19395	0.90587	0.900859	1.00556	0.314626	0.998855
PKN2-AS1	0.0507692	1.69699	4.43033	0.38304	0.70169	0.998855
PKN2	0.509443	-1.17968	2.01881	-0.584341	0.558991	0.998855
GTF2B	0.624676	0.370362	2.09369	0.176894	0.859592	0.998855
CCBL2	0.65051	0.237519	1.59613	0.14881	0.881704	0.998855
RBMXL1	0.704244	0.579265	2.00686	0.288643	0.772855	0.998855
GBP3	0.127372	0.820586	2.77987	0.295189	0.76785	0.998855
GBP1	0.127372	0.820586	2.77987	0.295189	0.76785	0.998855
GBP2	0.195349	0.229676	2.16726	0.105976	0.915602	0.998855
GBP4	0.0766032	1.697	2.36351	0.717999	0.472758	0.998855
GBP5	0.0766032	1.697	2.36351	0.717999	0.472758	0.998855
LRRC8B	0.415633	-0.957792	2.05929	-0.465107	0.641855	0.998855
LRRC8D	0.424564	3.62057	4.43029	0.81723	0.413797	0.998855
ZNF326	0.820923	-0.221339	1.50681	-0.146892	0.883217	0.998855
ZNF644	1.04116	-0.781641	1.57577	-0.496038	0.619867	0.998855
CDC7	0.583386	0.674982	2.12856	0.317107	0.751162	0.998855
EPHX4	0.0766032	1.697	2.36351	0.717999	0.472758	0.998855
SETSIP	0.501167	2.65879	2.73376	0.972577	0.330764	0.998855
BTBD8	0.302853	3.62057	4.43029	0.81723	0.413797	0.998855
GLMN	0.305514	-0.454667	3.09644	-0.146836	0.883262	0.998855
RPAP2	0.135953	0.726775	4.32139	0.168181	0.866441	0.998855
EVI5	0.322721	-0.50487	2.08453	-0.242199	0.808626	0.998855
RPL5	8.11211	0.0435647	0.534246	0.0815444	0.935009	0.998855
FAM69A	0.0507692	1.69699	4.43033	0.38304	0.70169	0.998855
MTF2	1.44022	0.332772	1.20846	0.27537	0.783032	0.998855
TMED5	1.36478	-1.24538	1.47961	-0.841694	0.399959	0.998855
CCDC18	0.356237	-0.683502	3.09713	-0.220689	0.825334	0.998855
DR1	1.17187	-0.561724	1.61197	-0.348471	0.727487	0.998855
FNBP1L	1.46608	1.90779	1.11916	1.70467	0.0882561	0.998855
DNTTIP2	4.24588	-0.256591	0.717285	-0.357725	0.720549	0.998855
GCLM	0.662649	-1.51878	2.01331	-0.754369	0.450628	0.998855
ARHGAP29	1.70647	-2.93198	1.95054	-1.50317	0.132796	0.998855
ABCD3	0.713419	-1.6449	1.99641	-0.823929	0.40998	0.998855
F3	0.101538	1.06238	4.35146	0.244143	0.80712	0.998855
SLC44A3	0.616948	0.463752	1.56941	0.295494	0.767616	0.998855
CNN3	4.55075	-0.622107	0.937388	-0.66366	0.506908	0.998855
ALG14	0.896932	2.0714	1.40413	1.47522	0.140154	0.998855
TMEM56	0.399324	-0.790317	2.11574	-0.373543	0.708745	0.998855
PTBP2	0.0507692	1.69699	4.43033	0.38304	0.70169	0.998855
DPYD	0.118746	0.864123	2.61221	0.330802	0.740794	0.998855
SNX7	2.22081	-0.841605	1.18261	-0.711653	0.47668	0.998855
PALMD	1.44022	0.332772	1.20846	0.27537	0.783032	0.998855
AGL	0.0507692	1.69699	4.43033	0.38304	0.70169	0.998855
SLC35A3	2.07414	0.143246	0.96699	0.148136	0.882236	0.998855
MFSD14A	2.0685	-0.664943	1.14395	-0.581268	0.56106	0.998855
SASS6	0.727066	0.0173709	1.92045	0.00904521	0.992783	0.998855
TRMT13	0.619341	1.98624	2.89732	0.685543	0.493001	0.998855
DBT	0.135953	0.726775	4.32139	0.168181	0.866441	0.998855
RTCA	0.851825	1.61885	1.34418	1.20435	0.228456	0.998855
CDC14A	0.14458	0.680691	3.04769	0.223347	0.823266	0.998855
EXTL2	0.347656	-0.705649	2.14953	-0.328281	0.742699	0.998855
SLC30A7	0.569691	-1.34114	3.50439	-0.382702	0.701941	0.998855
DPH5	1.24042	-0.851176	1.54057	-0.552509	0.5806	0.998855
RP11-421L21.3	1.15435	2.89964	2.01904	1.43615	0.150959	0.998855
S1PR1	0.127372	0.820586	2.77987	0.295189	0.76785	0.998855
RNPC3	0.331348	-0.558027	3.22988	-0.17277	0.862832	0.998855
AMY2B	0.0679763	1.69699	4.43033	0.38304	0.70169	0.998855
PRMT6	0.942961	0.101539	1.77891	0.0570796	0.954482	0.998855
NTNG1	0.0507692	1.69699	4.43033	0.38304	0.70169	0.998855
VAV3	0.101538	1.06238	4.35146	0.244143	0.80712	0.998855
SLC25A24	0.501762	-1.13077	2.48435	-0.455157	0.648997	0.998855
HENMT1	1.08691	-2.26813	1.97319	-1.14947	0.250361	0.998855
PRPF38B	1.55607	1.07289	1.10981	0.966737	0.333675	0.998855
STXBP3	0.942961	0.101539	1.77891	0.0570796	0.954482	0.998855
GPSM2	3.35047	-0.0978871	0.809733	-0.120888	0.90378	0.998855
CLCC1	0.51807	-1.18442	2.02303	-0.585472	0.558231	0.998855
WDR47	0.0679763	1.69699	4.43033	0.38304	0.70169	0.998855
TAF13	0.153206	0.575335	4.30989	0.133492	0.893804	0.998855
RP5-1065J22.8	0.0679763	1.69699	4.43033	0.38304	0.70169	0.998855
TMEM167B	0.65051	0.237519	1.59613	0.14881	0.881704	0.998855
KIAA1324	0.574805	0.763307	1.63305	0.467412	0.640205	0.998855
SARS	1.20655	-2.39202	2.01183	-1.18898	0.234448	0.998855
PSRC1	0.14458	0.680691	3.04769	0.223347	0.823266	0.998855
SORT1	0.686686	-1.6607	2.18771	-0.759104	0.44779	0.998855
PSMA5	2.69287	-1.06603	1.27245	-0.83778	0.402154	0.998855
CYB561D1	0.127372	0.820586	2.77987	0.295189	0.76785	0.998855
GNAI3	3.14078	-0.948538	0.916428	-1.03504	0.300651	0.998855
GSTM4	0.0507692	1.69699	4.43033	0.38304	0.70169	0.998855
GSTM3	0.976697	-2.1127	2.05886	-1.02615	0.304822	0.998855
CSF1	0.569144	1.72825	1.90624	0.906628	0.364604	0.998855
AHCYL1	1.38087	0.479329	1.1666	0.410876	0.681164	0.998855
STRIP1	0.254745	-0.18359	3.03861	-0.0604193	0.951822	0.998855
KCNC4	1.46583	3.27092	1.48114	2.20837	0.0272183	0.998855
RBM15	0.421599	1.79698	1.82153	0.986522	0.323877	0.998855
LAMTOR5	13.6773	-0.312964	0.411139	-0.761213	0.44653	0.998855
LRIF1	0.339928	-0.535627	2.11969	-0.252691	0.800507	0.998855
DRAM2	2.32381	1.32097	0.902733	1.4633	0.143386	0.998855
CEPT1	1.25946	3.12295	1.84823	1.6897	0.0910862	0.998855
DENND2D	0.407052	-0.873396	3.27317	-0.266835	0.789596	0.998855
CHI3L2	0.221183	0.0487337	3.28227	0.0148476	0.988154	0.998855
WDR77	0.619608	-1.49046	2.00854	-0.742059	0.458052	0.998855
ATP5F1	5.93286	-0.162766	0.638402	-0.254958	0.798755	0.998855
C1orf162	0.14458	0.680691	3.04769	0.223347	0.823266	0.998855
RAP1A	2.54117	0.649459	0.853366	0.761055	0.446624	0.998855
DDX20	1.03561	4.83037	4.30319	1.12251	0.261646	0.998855
CTTNBP2NL	0.976501	2.7046	1.88147	1.43749	0.150578	0.998855
ST7L	0.364863	-0.749842	2.05711	-0.364512	0.715476	0.998855
CAPZA1	6.0413	1.02679	0.564427	1.81917	0.0688849	0.998855
MOV10	0.0679763	1.69699	4.43033	0.38304	0.70169	0.998855
RHOC	3.5193	-1.02935	0.918047	-1.12124	0.262185	0.998855
PPM1J	0.0679763	1.69699	4.43033	0.38304	0.70169	0.998855
SLC16A1	0.0766032	1.697	2.36351	0.717999	0.472758	0.998855
SLC16A1-AS1	0.14458	0.680691	3.04769	0.223347	0.823266	0.998855
LRIG2	0.0766032	1.697	2.36351	0.717999	0.472758	0.998855
MAGI3	0.302853	3.62057	4.43029	0.81723	0.413797	0.998855
PHTF1	0.662055	0.809721	1.69915	0.476544	0.633687	0.998855
RSBN1	0.28826	-0.388521	2.98959	-0.129958	0.8966	0.998855
PTPN22	0.0679763	1.69699	4.43033	0.38304	0.70169	0.998855
AP4B1	0.0766032	1.697	2.36351	0.717999	0.472758	0.998855
HIPK1	0.0766032	1.697	2.36351	0.717999	0.472758	0.998855
OLFML3	0.0507692	1.69699	4.43033	0.38304	0.70169	0.998855
TRIM33	0.415633	-0.957792	2.05929	-0.465107	0.641855	0.998855
BCAS2	2.90667	1.26508	0.805792	1.56998	0.11642	0.998855
NRAS	0.879374	-0.431317	2.00587	-0.215027	0.829746	0.998855
CSDE1	8.83324	0.626899	0.480844	1.30375	0.19232	0.998855
SIKE1	2.18489	1.31947	0.891947	1.47932	0.139056	0.998855
TSPAN2	0.14458	0.680691	3.04769	0.223347	0.823266	0.998855
VANGL1	2.05458	4.7667	2.25326	2.11547	0.03439	0.998855
ATP1A1	4.96553	-0.921563	0.858717	-1.07319	0.283188	0.998855
CD58	1.07507	1.07919	1.26363	0.854037	0.393084	0.998855
IGSF3	0.611286	1.20328	1.81661	0.662379	0.507728	0.998855
CD2	0.602706	1.22677	1.76649	0.694468	0.487389	0.998855
PTGFRN	0.254745	-0.18359	3.03861	-0.0604193	0.951822	0.998855
CD101	0.0507692	1.69699	4.43033	0.38304	0.70169	0.998855
TTF2	0.353623	2.65879	2.71375	0.97975	0.32721	0.998855
TRIM45	0.0507692	1.69699	4.43033	0.38304	0.70169	0.998855
VTCN1	9.37275	0.406571	0.560354	0.725562	0.468107	0.998855
MAN1A2	2.40607	0.929724	0.870366	1.0682	0.285431	0.998855
FAM46C	0.221183	0.0487337	3.28227	0.0148476	0.988154	0.998855
GDAP2	0.475333	2.65879	2.72819	0.974563	0.329777	0.998855
WDR3	0.178142	0.307294	2.91209	0.105524	0.91596	0.998855
WARS2	0.421599	1.79698	1.82153	0.986522	0.323877	0.998855
PHGDH	2.48793	-0.011219	0.958269	-0.0117075	0.990659	0.998855
NOTCH2	0.246118	-0.168999	2.11102	-0.0800557	0.936193	0.998855
SEC22B	3.49653	0.685246	0.934314	0.733422	0.463301	0.998855
LINC00623	0.0507692	1.69699	4.43033	0.38304	0.70169	0.998855
FAM72B	0.0766032	1.697	2.36351	0.717999	0.472758	0.998855
RP11-14N7.2	0.746714	0.860494	1.89355	0.454433	0.649517	0.998855
RP11-763B22.4	0.169515	0.348694	2.80903	0.124133	0.90121	0.998855
GPR89A	1.56849	0.143126	1.21388	0.117908	0.906141	0.998855
RNF115	1.94903	-1.94667	1.45144	-1.3412	0.179854	0.998855
POLR3C	0.914734	-0.421891	1.53259	-0.275281	0.783101	0.998855
PIAS3	1.56198	0.344606	1.16298	0.296313	0.766991	0.998855
ITGA10	0.517803	3.62057	4.43029	0.81723	0.413797	0.998855
PEX11B	1.7778	-0.549529	1.11599	-0.492414	0.622427	0.998855
RBM8A	21.446	0.131307	0.630369	0.208302	0.834993	0.998855
RP11-315I20.1	0.0507692	1.69699	4.43033	0.38304	0.70169	0.998855
LIX1L	0.0507692	1.69699	4.43033	0.38304	0.70169	0.998855
POLR3GL	3.31964	1.3211	0.733943	1.80001	0.0718597	0.998855
TXNIP	1.28768	0.462087	1.50639	0.30675	0.759034	0.998855
NOTCH2NL	0.195349	0.229676	2.16726	0.105976	0.915602	0.998855
CH17-353B19.1	0.302853	3.62057	4.43029	0.81723	0.413797	0.998855
PRKAB2	1.51416	1.55896	1.66955	0.93376	0.350428	0.998855
FMO5	0.0507692	1.69699	4.43033	0.38304	0.70169	0.998855
CHD1L	0.916753	-0.187319	2.03514	-0.0920423	0.926664	0.998855
BCL9	0.447433	1.72897	1.90299	0.908556	0.363585	0.998855
ACP6	0.713152	1.19375	1.67473	0.712803	0.475968	0.998855
GPR89B	0.254745	-0.18359	3.03861	-0.0604193	0.951822	0.998855
NBPF11	0.0679763	1.69699	4.43033	0.38304	0.70169	0.998855
LINC01138	0.515409	1.10999	1.96932	0.563643	0.572997	0.998855
RP11-495P10.1	0.302853	3.62057	4.43029	0.81723	0.413797	0.998855
AC245100.1	0.0679763	1.69699	4.43033	0.38304	0.70169	0.998855
NBPF14	0.195349	0.229676	2.16726	0.105976	0.915602	0.998855
PDE4DIP	0.687889	0.77247	1.62486	0.475407	0.634497	0.998855
NBPF9	0.399324	-0.790317	2.11574	-0.373543	0.708745	0.998855
CH17-189H20.1	1.24487	0.873034	1.41783	0.615752	0.538058	0.998855
RP11-326G21.1	0.135953	0.726775	4.32139	0.168181	0.866441	0.998855
NBPF19	0.804021	3.50358	1.83093	1.91355	0.0556782	0.998855
LINC00869	1.31285	0.677219	1.5172	0.446362	0.655336	0.998855
RP11-196G18.3	0.118746	0.864123	2.61221	0.330802	0.740794	0.998855
HIST2H2BE	0.379457	2.65879	2.72122	0.97706	0.328539	0.998855
RP11-196G18.24	0.305514	-0.454667	3.09644	-0.146836	0.883262	0.998855
RP11-196G18.23	0.118746	0.864123	2.61221	0.330802	0.740794	0.998855
BOLA1	0.37349	-0.755027	2.06442	-0.365732	0.714565	0.998855
SF3B4	4.94274	-0.553787	0.758781	-0.729837	0.46549	0.998855
MTMR11	0.37083	2.65879	2.71644	0.978776	0.32769	0.998855
OTUD7B	1.17746	0.819213	1.25003	0.655354	0.51224	0.998855
VPS45	2.20146	-0.018007	0.932457	-0.0193113	0.984593	0.998855
PLEKHO1	0.0679763	1.69699	4.43033	0.38304	0.70169	0.998855
ANP32E	11.7326	0.597258	0.432045	1.3824	0.16685	0.998855
APH1A	4.76071	-0.663983	0.711011	-0.933858	0.350377	0.998855
CIART	0.501167	2.65879	2.73376	0.972577	0.330764	0.998855
MRPS21	18.7262	0.215391	0.648381	0.332198	0.73974	0.998855
PRPF3	1.62222	0.311672	1.20843	0.257916	0.796472	0.998855
RPRD2	1.55069	1.92619	1.15783	1.66363	0.096187	0.998855
TARS2	0.773073	0.346833	2.25747	0.153638	0.877895	0.998855
ECM1	0.0766032	1.697	2.36351	0.717999	0.472758	0.998855
ADAMTSL4	0.0766032	1.697	2.36351	0.717999	0.472758	0.998855
MCL1	5.53056	1.13172	0.628899	1.79952	0.0719366	0.998855
ENSA	23.6389	-0.523296	0.387867	-1.34916	0.177284	0.998855
GOLPH3L	0.246118	-0.168999	2.11102	-0.0800557	0.936193	0.998855
HORMAD1	2.21356	-0.901951	1.13486	-0.794771	0.426746	0.998855
CTSS	5.3504	0.860077	0.869855	0.988759	0.322781	0.998855
CTSK	0.577771	1.55604	3.28162	0.47417	0.635379	0.998855
ARNT	1.01061	-0.393472	1.49264	-0.263609	0.792082	0.998855
SETDB1	0.551937	1.78524	1.83738	0.971621	0.331239	0.998855
CERS2	3.6159	0.118487	0.744155	0.159223	0.873493	0.998855
ANXA9	0.0679763	1.69699	4.43033	0.38304	0.70169	0.998855
FAM63A	0.727418	4.42204	2.81328	1.57184	0.115987	0.998855
PRUNE	0.728012	0.103205	1.76836	0.0583621	0.95346	0.998855
C1orf56	3.08955	1.90314	1.239	1.53603	0.12453	0.998855
CDC42SE1	7.1086	1.06704	0.525534	2.03038	0.0423176	0.998855
MLLT11	0.433739	-0.942519	3.3932	-0.277767	0.781191	0.998855
GABPB2	0.152308	0.518971	4.3059	0.120526	0.904067	0.998855
SCNM1	3.71704	-1.89523	1.06639	-1.77723	0.0755296	0.998855
LYSMD1	0.101538	1.06238	4.35146	0.244143	0.80712	0.998855
VPS72	4.21596	0.234686	0.696149	0.33712	0.736026	0.998855
PIP5K1A	1.2805	-1.12435	1.63174	-0.689048	0.490793	0.998855
PSMD4	19.7	-0.141248	0.359889	-0.392476	0.694707	0.998855
ZNF687	0.713152	1.19375	1.67473	0.712803	0.475968	0.998855
PI4KB	1.4159	0.262295	1.23079	0.213111	0.83124	0.998855
RFX5	1.16325	-0.543464	1.49406	-0.363751	0.716044	0.998855
SELENBP1	3.16009	-0.246823	1.01003	-0.244372	0.806943	0.998855
PSMB4	3.23584	-0.248798	0.82247	-0.302502	0.76227	0.998855
POGZ	1.89984	-0.392552	1.16013	-0.338368	0.735086	0.998855
CGN	0.592013	0.65946	1.98331	0.332505	0.739508	0.998855
TUFT1	0.37083	2.65879	2.71644	0.978776	0.32769	0.998855
SNX27	0.710805	0.121102	2.09903	0.0576941	0.953992	0.998855
RIIAD1	0.0507692	1.69699	4.43033	0.38304	0.70169	0.998855
MRPL9	2.30605	0.397301	1.10444	0.359731	0.719048	0.998855
OAZ3	0.593774	-1.46369	2.03929	-0.717745	0.472914	0.998855
TDRKH	0.891514	-1.98868	1.98798	-1.00035	0.31714	0.998855
RORC	0.798382	0.681516	2.15015	0.316961	0.751273	0.998855
C2CD4D	0.127372	0.820586	2.77987	0.295189	0.76785	0.998855
THEM4	0.885387	1.28959	1.92595	0.669587	0.503121	0.998855
S100A10	27.7579	0.152825	0.276157	0.553399	0.57999	0.998855
S100A11	177.339	-0.35412	0.179793	-1.9696	0.0488847	0.998855
S100A9	18.666	-0.440886	1.43253	-0.307767	0.75826	0.998855
S100A8	86.7701	-0.00026971	1.26773	-0.00021275	0.99983	0.99983
S100A7	1.59378	-1.56113	1.7835	-0.875319	0.3814	0.998855
S100A6	41.1921	-0.418505	0.391348	-1.06939	0.284893	0.998855
S100A4	1.67038	1.59824	1.19376	1.33883	0.180627	0.998855
S100A2	1.09198	-0.900228	1.47027	-0.612287	0.540348	0.998855
S100A16	11.826	-0.685916	0.504288	-1.36017	0.173777	0.998855
S100A14	1.35912	-1.06536	1.5275	-0.697452	0.48552	0.998855
S100A13	1.59018	-0.359164	1.12669	-0.318777	0.749895	0.998855
S100A1	0.14458	0.680691	3.04769	0.223347	0.823266	0.998855
CHTOP	3.92577	-0.573314	0.787598	-0.727928	0.466658	0.998855
SNAPIN	7.31393	-0.118367	0.576688	-0.205252	0.837375	0.998855
ILF2	25.4646	-0.388285	0.360883	-1.07593	0.281958	0.998855
INTS3	0.212556	0.0978094	3.22662	0.0303133	0.975817	0.998855
SLC27A3	0.0766032	1.697	2.36351	0.717999	0.472758	0.998855
GATAD2B	0.574805	0.763307	1.63305	0.467412	0.640205	0.998855
DENND4B	0.135953	0.726775	4.32139	0.168181	0.866441	0.998855
CRTC2	1.21673	0.193099	2.0036	0.096376	0.923222	0.998855
SLC39A1	5.45035	-0.00465823	0.613982	-0.00758691	0.993947	0.998855
RP11-422P24.12	0.271952	-0.211486	2.1647	-0.0976976	0.922172	0.998855
CREB3L4	3.72667	1.37664	0.701457	1.96254	0.0496999	0.998855
JTB	20.2434	-0.256389	0.347192	-0.738465	0.460232	0.998855
RP11-422P24.11	0.302853	3.62057	4.43029	0.81723	0.413797	0.998855
RAB13	2.993	0.13539	0.997308	0.135756	0.892015	0.998855
RPS27	119.862	0.256098	0.205222	1.24791	0.212065	0.998855
TPM3	20.0811	-0.378996	0.406686	-0.931914	0.351381	0.998855
C1orf43	7.48215	0.139219	0.554491	0.251076	0.801756	0.998855
UBAP2L	1.1038	-0.417333	1.72439	-0.242018	0.808767	0.998855
HAX1	6.0901	-0.600445	0.639984	-0.938219	0.348132	0.998855
UBE2Q1	0.43284	-0.977032	2.04922	-0.476782	0.633517	0.998855
ADAR	1.78588	0.616153	1.09995	0.560165	0.575367	0.998855
PMVK	3.36974	-1.0932	0.909797	-1.20159	0.229524	0.998855
PBXIP1	0.14458	0.680691	3.04769	0.223347	0.823266	0.998855
PYGO2	0.254745	-0.18359	3.03861	-0.0604193	0.951822	0.998855
RP11-307C12.12	0.0766032	1.697	2.36351	0.717999	0.472758	0.998855
SHC1	1.40702	-1.32628	1.57401	-0.842612	0.399446	0.998855
CKS1B	27.5823	-0.133137	0.284781	-0.467508	0.640137	0.998855
FLAD1	5.74383	-1.42884	0.792827	-1.80221	0.0715117	0.998855
ZBTB7B	0.6033	-1.40431	2.22087	-0.632324	0.527175	0.998855
ADAM15	3.48196	-0.425597	0.803972	-0.529369	0.59655	0.998855
EFNA4	0.764492	0.437841	1.59316	0.274826	0.78345	0.998855
EFNA3	0.917127	0.18005	1.58175	0.11383	0.909373	0.998855
EFNA1	6.02332	-0.63516	0.645357	-0.984199	0.325017	0.998855
SLC50A1	5.68171	0.542696	0.61105	0.888137	0.374467	0.998855
DPM3	4.99537	1.79388	0.691211	2.59527	0.00945168	0.998855
KRTCAP2	6.58191	0.51599	0.625797	0.824532	0.409637	0.998855
TRIM46	0.0679763	1.69699	4.43033	0.38304	0.70169	0.998855
MUC1	1.67215	2.04826	1.23804	1.65444	0.0980373	0.998855
MTX1	4.31562	-0.813723	0.772066	-1.05396	0.291903	0.998855
GBA	0.619608	-1.49046	2.00854	-0.742059	0.458052	0.998855
FAM189B	0.195349	0.229676	2.16726	0.105976	0.915602	0.998855
SCAMP3	10.4047	-0.108113	0.462838	-0.233587	0.815306	0.998855
CLK2	0.101538	1.06238	4.35146	0.244143	0.80712	0.998855
HCN3	0.0507692	1.69699	4.43033	0.38304	0.70169	0.998855
FDPS	7.52125	-0.34705	0.796844	-0.43553	0.663178	0.998855
RUSC1-AS1	0.0507692	1.69699	4.43033	0.38304	0.70169	0.998855
RUSC1	2.15336	-0.874303	1.08973	-0.802312	0.422372	0.998855
ASH1L	3.48675	-0.105921	0.803165	-0.13188	0.895079	0.998855
MSTO1	0.331301	-0.536985	2.2146	-0.242475	0.808412	0.998855
YY1AP1	2.73052	0.714169	1.17942	0.605527	0.544829	0.998855
DAP3	4.2234	0.658802	0.679256	0.969888	0.332102	0.998855
GON4L	0.591114	0.515933	1.71731	0.300431	0.763848	0.998855
SYT11	0.0507692	1.69699	4.43033	0.38304	0.70169	0.998855
RIT1	1.05245	-2.25723	1.96946	-1.14612	0.251747	0.998855
KIAA0907	1.93809	0.317082	1.11466	0.284465	0.776054	0.998855
ARHGEF2	0.195349	0.229676	2.16726	0.105976	0.915602	0.998855
SSR2	15.4485	0.160195	0.579387	0.276491	0.782171	0.998855
UBQLN4	0.820923	-0.221339	1.50681	-0.146892	0.883217	0.998855
LAMTOR2	21.0716	-0.665598	0.362992	-1.83365	0.0667067	0.998855
RAB25	2.25223	-0.0886359	0.933702	-0.0949295	0.924371	0.998855
MEX3A	1.77163	1.39349	1.07631	1.29469	0.195429	0.998855
LMNA	7.53336	-0.567263	0.556543	-1.01926	0.308079	0.998855
SEMA4A	0.645175	1.78523	1.8503	0.964834	0.334628	0.998855
SLC25A44	0.118746	0.864123	2.61221	0.330802	0.740794	0.998855
PMF1-BGLAP	0.424564	3.62057	4.43029	0.81723	0.413797	0.998855
PMF1	3.4353	-0.89436	0.889086	-1.00593	0.314448	0.998855
BGLAP	0.424564	3.62057	4.43029	0.81723	0.413797	0.998855
SMG5	0.169515	0.348694	2.80903	0.124133	0.90121	0.998855
TMEM79	0.195349	0.229676	2.16726	0.105976	0.915602	0.998855
GLMP	0.696211	-1.63554	2.00756	-0.814692	0.415249	0.998855
CCT3	13.5391	0.0269652	0.440001	0.0612844	0.951133	0.998855
MEF2D	0.447433	1.72897	1.90299	0.908556	0.363585	0.998855
IQGAP3	0.152308	0.518971	4.3059	0.120526	0.904067	0.998855
APOA1BP	15.6259	-0.434517	0.47041	-0.923698	0.355643	0.998855
GPATCH4	2.36597	0.232324	0.944493	0.245978	0.805699	0.998855
AL365181.2	0.0679763	1.69699	4.43033	0.38304	0.70169	0.998855
NES	0.302853	3.62057	4.43029	0.81723	0.413797	0.998855
CRABP2	23.8058	0.195591	0.705924	0.277071	0.781726	0.998855
ISG20L2	1.15489	-2.35176	1.96682	-1.19572	0.231805	0.998855
RRNAD1	0.37083	2.65879	2.71644	0.978776	0.32769	0.998855
MRPL24	6.97214	0.831213	0.610539	1.36144	0.173375	0.998855
HDGF	3.72409	-1.12373	0.950965	-1.18167	0.237337	0.998855
PRCC	5.61894	-0.301001	0.691051	-0.43557	0.663149	0.998855
ARHGEF11	0.0507692	1.69699	4.43033	0.38304	0.70169	0.998855
ETV3	0.430226	1.78524	1.83486	0.972955	0.330575	0.998855
IFI16	0.0507692	1.69699	4.43033	0.38304	0.70169	0.998855
ACKR1	0.169515	0.348694	2.80903	0.124133	0.90121	0.998855
DUSP23	15.4996	0.058484	0.437801	0.133586	0.89373	0.998855
TAGLN2	24.1333	-0.0989707	0.442715	-0.223554	0.823104	0.998855
IGSF9	0.0507692	1.69699	4.43033	0.38304	0.70169	0.998855
LINC01133	0.203077	0.11186	4.28116	0.0261284	0.979155	0.998855
PIGM	1.46871	-1.12303	1.44807	-0.775538	0.438022	0.998855
IGSF8	1.14098	0.5916	1.22986	0.481029	0.630496	0.998855
PEA15	5.14435	0.217082	0.641401	0.338449	0.735025	0.998855
DCAF8	0.43284	-0.977032	2.04922	-0.476782	0.633517	0.998855
PEX19	2.52151	-0.99019	1.08506	-0.912567	0.36147	0.998855
COPA	2.49058	-0.31817	0.979006	-0.324993	0.745186	0.998855
NCSTN	3.62298	-0.106963	0.86886	-0.123107	0.902022	0.998855
NHLH1	0.302853	3.62057	4.43029	0.81723	0.413797	0.998855
VANGL2	0.566179	0.772562	1.6242	0.475658	0.634318	0.998855
F11R	3.69818	2.09702	0.987998	2.1225	0.0337959	0.998855
TSTD1	18.7274	-0.447522	0.48319	-0.926182	0.354351	0.998855
USF1	0.127372	0.820586	2.77987	0.295189	0.76785	0.998855
ARHGAP30	0.99937	1.62219	1.31797	1.23083	0.218387	0.998855
PVRL4	2.62249	0.335057	0.892098	0.375584	0.707227	0.998855
PFDN2	39.7295	0.0762261	0.323373	0.235722	0.813649	0.998855
NIT1	0.467301	-1.00709	2.05188	-0.490813	0.623559	0.998855
DEDD	0.746981	-1.75277	2.00864	-0.872615	0.382873	0.998855
UFC1	12.4802	-0.0176573	0.47094	-0.0374937	0.970091	0.998855
USP21	0.271952	-0.211486	2.1647	-0.0976976	0.922172	0.998855
PPOX	0.404392	1.98156	2.81697	0.703438	0.481783	0.998855
B4GALT3	3.81291	-0.2978	0.903447	-0.329627	0.741682	0.998855
ADAMTS4	0.118746	0.864123	2.61221	0.330802	0.740794	0.998855
NDUFS2	5.81274	0.141876	0.808839	0.175407	0.86076	0.998855
FCER1G	1.40942	1.15084	1.21328	0.948539	0.342855	0.998855
SDHC	14.3737	0.303357	0.540741	0.561003	0.574795	0.998855
HSPA6	1.05069	-0.7267	1.54859	-0.469265	0.63888	0.998855
FCGR2B	0.0679763	1.69699	4.43033	0.38304	0.70169	0.998855
FCRLB	0.302853	3.62057	4.43029	0.81723	0.413797	0.998855
DUSP12	2.12932	-0.78721	1.13406	-0.69415	0.487588	0.998855
ATF6	0.862213	-0.385347	2.20185	-0.17501	0.861072	0.998855
OLFML2B	0.118746	0.864123	2.61221	0.330802	0.740794	0.998855
UHMK1	1.71456	0.228259	1.17832	0.193715	0.846399	0.998855
UAP1	2.78189	1.54165	0.964766	1.59796	0.110053	0.998855
DDR2	0.0766032	1.697	2.36351	0.717999	0.472758	0.998855
HSD17B7	1.72352	0.503816	0.999103	0.504269	0.614073	0.998855
RGS5	0.421599	1.79698	1.82153	0.986522	0.323877	0.998855
RGS5.1	0.0679763	1.69699	4.43033	0.38304	0.70169	0.998855
NUF2	3.09654	-1.57077	1.06477	-1.47522	0.140153	0.998855
PBX1	2.35149	0.726925	0.949893	0.76527	0.444111	0.998855
MGST3	12.8839	0.107595	0.552685	0.194677	0.845646	0.998855
ALDH9A1	1.96722	0.762213	0.992173	0.768226	0.442353	0.998855
TMCO1	14.9864	-0.135116	0.912493	-0.148074	0.882284	0.998855
UCK2	1.14871	0.467568	1.20498	0.388028	0.697995	0.998855
POGK	0.755866	0.437271	1.64184	0.266331	0.789985	0.998855
TADA1	1.05218	-0.359024	1.52516	-0.235401	0.813897	0.998855
POU2F1	0.127372	0.820586	2.77987	0.295189	0.76785	0.998855
CD247	0.0507692	1.69699	4.43033	0.38304	0.70169	0.998855
CREG1	2.48619	-0.00312434	1.05811	-0.00295276	0.997644	0.999197
RCSD1	0.127372	0.820586	2.77987	0.295189	0.76785	0.998855
MPZL1	4.64518	-0.0358671	0.671993	-0.0533742	0.957434	0.998855
MPC2	14.4117	0.059562	0.391589	0.152103	0.879105	0.998855
DCAF6	2.79293	1.01995	0.95486	1.06816	0.285446	0.998855
GPR161	0.195349	0.229676	2.16726	0.105976	0.915602	0.998855
TIPRL	3.90832	-0.306616	0.741166	-0.413694	0.679098	0.998855
SFT2D2	1.6157	1.21222	1.42153	0.852757	0.393794	0.998855
TBX19	0.54331	1.79721	1.82381	0.985411	0.324422	0.998855
DPT	0.0507692	1.69699	4.43033	0.38304	0.70169	0.998855
ATP1B1	16.848	0.479492	0.360559	1.32986	0.183565	0.998855
NME7	2.15938	1.64153	0.946648	1.73405	0.0829096	0.998855
BLZF1	0.765087	-1.73421	2.16705	-0.800264	0.423558	0.998855
SLC19A2	1.31908	0.113086	1.276	0.0886254	0.92938	0.998855
SELP	0.0507692	1.69699	4.43033	0.38304	0.70169	0.998855
C1orf112	1.38945	0.475146	1.2395	0.383336	0.70147	0.998855
SELL	0.0679763	1.69699	4.43033	0.38304	0.70169	0.998855
SELE	0.0507692	1.69699	4.43033	0.38304	0.70169	0.998855
METTL18	1.15434	-0.765383	1.59681	-0.479319	0.631712	0.998855
SCYL3	0.0766032	1.697	2.36351	0.717999	0.472758	0.998855
KIFAP3	1.53408	0.179735	1.14704	0.156695	0.875485	0.998855
GORAB	0.956876	-0.548813	1.48774	-0.36889	0.71221	0.998855
PRRX1	0.212556	0.0978094	3.22662	0.0303133	0.975817	0.998855
FMO2	5.96326	1.9221	1.29855	1.48019	0.138823	0.998855
FMO4	0.585779	2.65879	2.81425	0.944762	0.344781	0.998855
PRRC2C	1.57888	-1.29766	1.44485	-0.898131	0.369116	0.998855
VAMP4	0.339928	-0.535627	2.11969	-0.252691	0.800507	0.998855
METTL13	0.510342	-1.17889	3.46647	-0.340084	0.733793	0.998855
DNM3	0.195349	0.229676	2.16726	0.105976	0.915602	0.998855
DNM3OS	0.221183	0.0487337	3.28227	0.0148476	0.988154	0.998855
PIGC	2.09339	-0.728754	1.10642	-0.65866	0.510114	0.998855
SUCO	0.97057	1.04336	1.25989	0.828141	0.407591	0.998855
PRDX6	2.71245	-1.42603	1.16411	-1.22499	0.220577	0.998855
KLHL20	0.866358	0.405066	1.68613	0.240235	0.810148	0.998855
CENPL	0.498202	1.19405	1.67103	0.714563	0.474879	0.998855
DARS2	0.0766032	1.697	2.36351	0.717999	0.472758	0.998855
ZBTB37	0.0679763	1.69699	4.43033	0.38304	0.70169	0.998855
RC3H1	0.738658	0.463757	1.56979	0.295426	0.767668	0.998855
RABGAP1L	1.19325	1.01637	1.65789	0.613052	0.539842	0.998855
CACYBP	12.3892	-1.28135	0.519671	-2.46569	0.013675	0.998855
MRPS14	5.94062	0.213995	0.585932	0.365222	0.714946	0.998855
RFWD2	0.95091	-2.08491	1.97342	-1.0565	0.290741	0.998855
RASAL2	0.228911	-0.0565378	3.11741	-0.0181361	0.98553	0.998855
RALGPS2	0.37083	2.65879	2.71644	0.978776	0.32769	0.998855
FAM20B	0.0507692	1.69699	4.43033	0.38304	0.70169	0.998855
TOR3A	3.01205	0.559539	1.05962	0.528057	0.59746	0.998855
ABL2	0.118746	0.864123	2.61221	0.330802	0.740794	0.998855
SOAT1	1.11722	0.903903	1.42133	0.635958	0.524804	0.998855
TOR1AIP2	0.641883	0.292505	1.82236	0.160509	0.87248	0.998855
RP11-533E19.7	0.0679763	1.69699	4.43033	0.38304	0.70169	0.998855
TOR1AIP1	0.760628	-0.112907	1.9138	-0.0589963	0.952955	0.998855
CEP350	0.415633	-0.957792	2.05929	-0.465107	0.641855	0.998855
QSOX1	3.6388	1.4602	0.731676	1.99569	0.0459674	0.998855
ACBD6	0.347656	-0.705649	2.14953	-0.328281	0.742699	0.998855
XPR1	1.62672	2.0085	1.30586	1.53806	0.124034	0.998855
STX6	0.450094	-0.990935	2.07187	-0.478279	0.632451	0.998855
MR1	0.118746	0.864123	2.61221	0.330802	0.740794	0.998855
IER5	0.922766	2.0492	1.37419	1.4912	0.135909	0.998855
GLUL	19.723	-0.0592158	0.62361	-0.0949564	0.924349	0.998855
RNASEL	0.653756	1.69545	3.2028	0.529365	0.596552	0.998855
RGS16	0.203929	0.139058	4.28261	0.0324704	0.974097	0.998855
NPL	0.0679763	1.69699	4.43033	0.38304	0.70169	0.998855
DHX9	2.76088	0.463119	0.970118	0.477385	0.633088	0.998855
LAMC1	0.820024	-0.324629	1.58644	-0.204628	0.837863	0.998855
LAMC2	0.127372	0.820586	2.77987	0.295189	0.76785	0.998855
SMG7	1.5258	2.20063	1.30163	1.69068	0.0908984	0.998855
ARPC5	29.8758	-0.0740998	0.29723	-0.249301	0.803128	0.998855
RGL1	0.0507692	1.69699	4.43033	0.38304	0.70169	0.998855
TSEN15	3.09894	-0.17541	0.814917	-0.215249	0.829573	0.998855
C1orf21	1.05752	-0.845527	1.58934	-0.532	0.594726	0.998855
EDEM3	0.296887	-0.473471	2.10415	-0.225018	0.821965	0.998855
FAM129A	0.127372	0.820586	2.77987	0.295189	0.76785	0.998855
RNF2	1.3672	0.649333	1.21081	0.536281	0.591764	0.998855
TRMT1L	0.221183	0.0487337	3.28227	0.0148476	0.988154	0.998855
SWT1	0.379457	2.65879	2.72122	0.97706	0.328539	0.998855
IVNS1ABP	1.64775	-1.32931	1.46592	-0.906809	0.364508	0.998855
HMCN1	0.0507692	1.69699	4.43033	0.38304	0.70169	0.998855
TPR	4.48769	0.532608	1.01037	0.527144	0.598094	0.998855
C1orf27	1.8681	0.294476	0.973213	0.302582	0.762209	0.998855
PTGS2	0.379457	2.65879	2.72122	0.97706	0.328539	0.998855
PLA2G4A	0.118746	0.864123	2.61221	0.330802	0.740794	0.998855
RGS1	0.246118	-0.168999	2.11102	-0.0800557	0.936193	0.998855
RGS2	0.645175	1.78523	1.8503	0.964834	0.334628	0.998855
UCHL5	5.12675	-0.774948	0.733991	-1.0558	0.291059	0.998855
TROVE2	4.05883	-0.213024	0.715621	-0.297677	0.76595	0.998855
GLRX2	1.30453	-1.21238	1.44399	-0.839602	0.401131	0.998855
CDC73	2.51564	1.80776	0.855567	2.11294	0.0346062	0.998855
CFH	0.322721	-0.50487	2.08453	-0.242199	0.808626	0.998855
ASPM	2.82649	0.810405	0.874334	0.926883	0.353987	0.998855
ZBTB41	0.330449	-0.581608	3.39845	-0.171139	0.864115	0.998855
DENND1B	2.62609	1.80402	0.848504	2.12612	0.0334935	0.998855
C1orf53	0.605707	4.2223	4.35451	0.969638	0.332227	0.998855
NEK7	0.636548	1.7982	1.83407	0.980442	0.326868	0.998855
PTPRC	0.480995	1.22645	1.76393	0.695294	0.486871	0.998855
ZNF281	0.297786	-0.390605	3.47873	-0.112284	0.910598	0.998855
KIF14	0.905559	2.06477	1.40932	1.46508	0.1429	0.998855
DDX59	1.11605	0.477771	2.10075	0.227429	0.82009	0.998855
CAMSAP2	0.118746	0.864123	2.61221	0.330802	0.740794	0.998855
C1orf106	0.0679763	1.69699	4.43033	0.38304	0.70169	0.998855
KIF21B	0.0766032	1.697	2.36351	0.717999	0.472758	0.998855
TMEM9	6.68365	0.387721	0.586279	0.661326	0.508403	0.998855
LAD1	1.4744	0.0617604	1.15249	0.0535887	0.957263	0.998855
PHLDA3	0.467301	-1.00709	2.05188	-0.490813	0.623559	0.998855
CSRP1	0.28826	-0.388521	2.98959	-0.129958	0.8966	0.998855
RP11-134G8.7	0.0507692	1.69699	4.43033	0.38304	0.70169	0.998855
NAV1	0.475333	2.65879	2.72819	0.974563	0.329777	0.998855
IPO9	1.15489	-2.35176	1.96682	-1.19572	0.231805	0.998855
TIMM17A	5.17391	-0.430804	0.717651	-0.600298	0.548308	0.998855
RNPEP	1.24518	-1.11864	1.45821	-0.767132	0.443003	0.998855
RP11-465N4.4	0.874611	-0.0345012	1.58816	-0.0217241	0.982668	0.998855
ELF3	11.5055	-0.179077	0.574459	-0.311732	0.755244	0.998855
ARL8A	0.591114	0.515933	1.71731	0.300431	0.763848	0.998855
UBE2T	7.47872	-0.944941	0.806633	-1.17146	0.241413	0.998855
KDM5B	1.8102	0.697108	1.13513	0.61412	0.539136	0.998855
PCAT6	0.82689	1.76506	1.94505	0.907462	0.364163	0.998855
RABIF	2.22278	-2.10605	1.44465	-1.45783	0.144887	0.998855
KLHL12	0.0507692	1.69699	4.43033	0.38304	0.70169	0.998855
ADIPOR1	4.5264	-0.457208	0.778189	-0.587529	0.556849	0.998855
CYB5R1	1.03587	-0.221479	1.50792	-0.146877	0.883229	0.998855
TMEM183A	8.78462	-1.16685	0.582132	-2.00444	0.0450226	0.998855
ADORA1	0.0507692	1.69699	4.43033	0.38304	0.70169	0.998855
CHI3L1	0.203929	0.139058	4.28261	0.0324704	0.974097	0.998855
BTG2	0.761527	-0.0340513	1.52792	-0.0222861	0.98222	0.998855
PRELP	0.0766032	1.697	2.36351	0.717999	0.472758	0.998855
ATP2B4	0.526102	1.98216	2.82679	0.701204	0.483176	0.998855
LAX1	0.517803	3.62057	4.43029	0.81723	0.413797	0.998855
ZC3H11A	1.80214	0.539002	1.05953	0.508716	0.610951	0.998855
ZBED6	0.0507692	1.69699	4.43033	0.38304	0.70169	0.998855
SNRPE	14.4064	-0.325191	0.401122	-0.810703	0.417536	0.998855
KISS1	0.302853	3.62057	4.43029	0.81723	0.413797	0.998855
GOLT1A	0.152308	0.518971	4.3059	0.120526	0.904067	0.998855
PLEKHA6	0.37083	2.65879	2.71644	0.978776	0.32769	0.998855
PPP1R15B	0.902594	1.3064	1.32172	0.988409	0.322952	0.998855
MDM4	1.36722	-0.935994	1.52429	-0.614053	0.53918	0.998855
TMEM81	0.424564	3.62057	4.43029	0.81723	0.413797	0.998855
RBBP5	0.81469	0.481467	1.5887	0.303057	0.761847	0.998855
DSTYK	0.670682	0.790827	1.60956	0.49133	0.623193	0.998855
CDK18	0.0679763	1.69699	4.43033	0.38304	0.70169	0.998855
MFSD4	0.221183	0.0487337	3.28227	0.0148476	0.988154	0.998855
ELK4	0.339029	-0.620743	3.10618	-0.199841	0.841605	0.998855
NUCKS1	11.3483	0.143174	0.424447	0.337319	0.735877	0.998855
RAB29	1.05872	1.29519	1.30296	0.994039	0.320204	0.998855
FAM72A	0.101538	1.06238	4.35146	0.244143	0.80712	0.998855
IKBKE	0.642782	0.437975	1.59265	0.274997	0.783318	0.998855
RASSF5	0.169515	0.348694	2.80903	0.124133	0.90121	0.998855
EIF2D	0.263325	-0.195455	2.14355	-0.0911828	0.927347	0.998855
MAPKAPK2	0.101538	1.06238	4.35146	0.244143	0.80712	0.998855
IL19	3.51443	1.00726	1.29673	0.776773	0.437293	0.998855
FCMR	0.339029	-0.620743	3.10618	-0.199841	0.841605	0.998855
PIGR	2.00377	2.46025	2.29324	1.07283	0.283348	0.998855
PFKFB2	0.153206	0.575335	4.30989	0.133492	0.893804	0.998855
YOD1	0.0766032	1.697	2.36351	0.717999	0.472758	0.998855
CD55	0.702131	0.156862	1.71436	0.091499	0.927096	0.998855
CD46	3.79138	0.480414	0.712654	0.67412	0.500235	0.998855
PLXNA2	0.302853	3.62057	4.43029	0.81723	0.413797	0.998855
G0S2	0.153206	0.575335	4.30989	0.133492	0.893804	0.998855
C1orf74	0.212556	0.0978094	3.22662	0.0303133	0.975817	0.998855
IRF6	1.05931	-0.737124	1.55996	-0.472529	0.636549	0.998855
DIEXF	0.0679763	1.69699	4.43033	0.38304	0.70169	0.998855
SERTAD4-AS1	0.14458	0.680691	3.04769	0.223347	0.823266	0.998855
SERTAD4	1.18849	1.672	1.31043	1.27592	0.201985	0.998855
RCOR3	0.629134	-1.46374	2.38613	-0.613438	0.539587	0.998855
TRAF5	0.475333	2.65879	2.72819	0.974563	0.329777	0.998855
LINC00467	0.430226	1.78524	1.83486	0.972955	0.330575	0.998855
SLC30A1	0.314094	-0.497767	2.07658	-0.239705	0.810559	0.998855
NEK2	2.06755	-0.70478	1.14595	-0.615016	0.538544	0.998855
LPGAT1	1.28768	0.462087	1.50639	0.30675	0.759034	0.998855
INTS7	0.203976	0.154509	3.15835	0.0489209	0.960982	0.998855
DTL	1.69527	1.42257	1.07564	1.32253	0.185993	0.998855
PPP2R5A	0.777882	-0.182574	1.56092	-0.116966	0.906887	0.998855
TMEM206	0.0507692	1.69699	4.43033	0.38304	0.70169	0.998855
NENF	5.03922	-0.318386	0.679345	-0.468666	0.639308	0.998855
RP11-61J19.5	0.220284	-0.016725	3.05643	-0.00547208	0.995634	0.998855
ATF3	1.11364	-2.28761	2.17348	-1.05251	0.292566	0.998855
NSL1	1.01061	-0.393472	1.49264	-0.263609	0.792082	0.998855
TATDN3	0.305467	-0.458315	3.10104	-0.147794	0.882506	0.998855
FLVCR1	0.467254	-1.04861	2.41542	-0.434129	0.664194	0.998855
VASH2	0.379457	2.65879	2.72122	0.97706	0.328539	0.998855
ANGEL2	0.424259	-0.962406	2.07036	-0.464851	0.642038	0.998855
RPS6KC1	0.705143	0.6833	2.12302	0.321853	0.747564	0.998855
SMYD2	1.37229	0.491506	1.20736	0.40709	0.683942	0.998855
PTPN14	0.135953	0.726775	4.32139	0.168181	0.866441	0.998855
CENPF	8.52326	0.468825	0.488673	0.959384	0.337365	0.998855
KCTD3	0.840197	-0.00251907	1.53835	-0.00163751	0.998693	0.999325
ESRRG	0.0679763	1.69699	4.43033	0.38304	0.70169	0.998855
GPATCH2	0.153206	0.575335	4.30989	0.133492	0.893804	0.998855
RRP15	1.23686	0.638833	1.18177	0.540575	0.5888	0.998855
TGFB2	0.568572	2.65879	2.81333	0.945069	0.344624	0.998855
LYPLAL1	0.610981	-1.48745	2.00456	-0.742036	0.458065	0.998855
RP11-392O17.2	0.517803	3.62057	4.43029	0.81723	0.413797	0.998855
EPRS	5.66091	-0.513907	0.657748	-0.781314	0.434618	0.998855
BPNT1	0.806635	0.195886	1.56003	0.125566	0.900076	0.998855
IARS2	1.99158	0.833731	1.07725	0.773946	0.438963	0.998855
RAB3GAP2	0.693551	0.19257	1.54031	0.12502	0.900508	0.998855
C1orf115	0.667717	0.209321	1.54507	0.135477	0.892235	0.998855
MARC2	0.271952	-0.211486	2.1647	-0.0976976	0.922172	0.998855
MARC1	0.0507692	1.69699	4.43033	0.38304	0.70169	0.998855
TAF1A	1.2823	1.32675	1.28462	1.0328	0.301699	0.998855
MIA3	1.18849	1.672	1.31043	1.27592	0.201985	0.998855
AIDA	1.95419	-0.406506	1.5373	-0.264428	0.79145	0.998855
BROX	0.568839	-1.34603	2.01175	-0.669087	0.50344	0.998855
RP11-452F19.3	0.569738	-1.31032	2.34391	-0.559034	0.576139	0.998855
DISP1	0.118746	0.864123	2.61221	0.330802	0.740794	0.998855
TLR5	0.601502	-1.46116	2.47763	-0.58974	0.555365	0.998855
SUSD4	6.42236	-0.222682	0.657353	-0.338756	0.734794	0.998855
CAPN8	0.0766032	1.697	2.36351	0.717999	0.472758	0.998855
CAPN2	6.2369	-0.0974796	0.649555	-0.150071	0.880708	0.998855
TP53BP2	3.22877	2.70355	0.981073	2.7557	0.00585663	0.998855
FBXO28	1.74962	1.41832	1.56428	0.90669	0.364571	0.998855
DEGS1	2.66256	0.507183	0.893393	0.567705	0.570235	0.998855
NVL	0.186722	0.251834	3.01402	0.0835543	0.933411	0.998855
CNIH4	32.6577	-0.253532	0.455257	-0.556899	0.577596	0.998855
WDR26	0.583432	0.683415	2.12132	0.322165	0.747328	0.998855
CNIH3	0.0507692	1.69699	4.43033	0.38304	0.70169	0.998855
DNAH14	1.07211	0.642307	1.28605	0.499441	0.617469	0.998855
LBR	10.7379	0.97207	0.42597	2.28202	0.0224883	0.998855
ENAH	6.69978	0.363987	0.538317	0.676158	0.498941	0.998855
SRP9	43.8388	-0.143981	0.372759	-0.386257	0.699306	0.998855
EPHX1	3.35218	-1.70398	1.08324	-1.57305	0.115708	0.998855
RP11-285F7.2	0.127372	0.820586	2.77987	0.295189	0.76785	0.998855
TMEM63A	1.12884	2.14546	1.86543	1.15011	0.250098	0.998855
PYCR2	2.07238	1.12224	0.950692	1.18044	0.237825	0.998855
SDE2	0.67011	1.45588	3.17609	0.458386	0.646675	0.998855
H3F3A	58.6249	0.0880314	0.452011	0.194755	0.845585	0.998855
ACBD3	1.0549	0.651651	1.50307	0.433547	0.664617	0.998855
LIN9	0.389799	-0.819839	3.21075	-0.255342	0.798459	0.998855
PARP1	4.72689	0.516488	0.698482	0.739443	0.459638	0.998855
ITPKB	0.0507692	1.69699	4.43033	0.38304	0.70169	0.998855
PSEN2	0.797483	0.581708	2.03437	0.28594	0.774924	0.998855
ADCK3	0.399278	-0.816225	2.32241	-0.351455	0.725247	0.998855
CDC42BPA	0.67123	-1.54748	2.08115	-0.743569	0.457137	0.998855
ZNF678	0.421599	1.79698	1.82153	0.986522	0.323877	0.998855
SNAP47	0.976477	-0.0343539	1.52955	-0.0224602	0.982081	0.998855
JMJD4	1.12878	-0.527109	1.48563	-0.354806	0.722735	0.998855
ARF1	14.7908	0.13606	0.442157	0.30772	0.758296	0.998855
C1orf35	4.68996	-0.976716	0.770727	-1.26727	0.20506	0.998855
MRPL55	11.1493	-0.44185	0.472021	-0.936081	0.349232	0.998855
GUK1	21.9977	-0.0866067	0.615946	-0.140608	0.88818	0.998855
IBA57	0.424564	3.62057	4.43029	0.81723	0.413797	0.998855
C1orf145	0.0679763	1.69699	4.43033	0.38304	0.70169	0.998855
OBSCN	0.0507692	1.69699	4.43033	0.38304	0.70169	0.998855
TRIM11	0.356237	-0.683502	3.09713	-0.220689	0.825334	0.998855
TRIM17	0.118746	0.864123	2.61221	0.330802	0.740794	0.998855
HIST3H2A	0.447433	1.72897	1.90299	0.908556	0.363585	0.998855
RNF187	0.246118	-0.168999	2.11102	-0.0800557	0.936193	0.998855
RHOU	0.0679763	1.69699	4.43033	0.38304	0.70169	0.998855
RP5-1061H20.4	0.0679763	1.69699	4.43033	0.38304	0.70169	0.998855
RAB4A	3.25527	-1.78842	1.21326	-1.47407	0.140463	0.998855
CCSAP	0.404392	1.98156	2.81697	0.703438	0.481783	0.998855
NUP133	0.390651	-0.803439	3.59029	-0.223781	0.822928	0.998855
ABCB10	0.127372	0.820586	2.77987	0.295189	0.76785	0.998855
TAF5L	0.220284	-0.016725	3.05643	-0.00547208	0.995634	0.998855
URB2	0.101538	1.06238	4.35146	0.244143	0.80712	0.998855
GALNT2	0.975578	-0.110873	1.9425	-0.0570773	0.954484	0.998855
COG2	0.971469	0.986152	2.01289	0.489918	0.624192	0.998855
C1orf198	5.45409	1.49112	0.61925	2.40794	0.0160427	0.998855
TTC13	0.203976	0.154509	3.15835	0.0489209	0.960982	0.998855
ARV1	3.20048	-0.268233	0.809273	-0.331449	0.740305	0.998855
FAM89A	0.220284	-0.016725	3.05643	-0.00547208	0.995634	0.998855
C1orf131	2.50107	0.00922064	0.952815	0.00967726	0.992279	0.998855
GNPAT	0.974083	-0.576491	1.54548	-0.373018	0.709135	0.998855
EXOC8	0.0766032	1.697	2.36351	0.717999	0.472758	0.998855
SPRTN	1.01834	-0.509003	1.51279	-0.336466	0.736519	0.998855
EGLN1	0.795089	-0.207698	1.50587	-0.137926	0.890299	0.998855
RP11-295G20.2	3.26966	0.384505	0.837506	0.459108	0.646157	0.998855
TSNAX	3.28578	0.26337	1.00608	0.261778	0.793493	0.998855
SIPA1L2	0.195349	0.229676	2.16726	0.105976	0.915602	0.998855
MAP10	0.0679763	1.69699	4.43033	0.38304	0.70169	0.998855
NTPCR	5.53561	0.131129	0.632928	0.207178	0.835871	0.998855
PCNXL2	0.152308	0.518971	4.3059	0.120526	0.904067	0.998855
RP5-862P8.2	0.0507692	1.69699	4.43033	0.38304	0.70169	0.998855
KCNK1	5.68529	1.59524	0.618929	2.57742	0.00995413	0.998855
RP5-827C21.4	0.619913	1.19399	1.67179	0.714198	0.475105	0.998855
COA6	1.0249	-0.692124	1.50839	-0.458849	0.646343	0.998855
TARBP1	0.814957	-1.87378	1.98532	-0.943817	0.345263	0.998855
LINC01354	0.14458	0.680691	3.04769	0.223347	0.823266	0.998855
IRF2BP2	5.56566	0.672192	0.639844	1.05056	0.293462	0.998855
RP11-443B7.1	1.27334	0.960265	1.99394	0.481593	0.630095	0.998855
TOMM20	4.48552	-0.0681629	0.673517	-0.101204	0.919388	0.998855
ARID4B	3.93301	0.79114	0.710413	1.11363	0.265436	0.998855
GGPS1	5.19303	-0.368834	1.16031	-0.317877	0.750578	0.998855
TBCE	0.450094	-0.990935	2.07187	-0.478279	0.632451	0.998855
B3GALNT2	0.389799	-0.819839	3.21075	-0.255342	0.798459	0.998855
GNG4	0.254698	-0.188838	3.28197	-0.057538	0.954117	0.998855
LYST	0.80367	-0.21306	1.53936	-0.138408	0.889918	0.998855
LGALS8	0.425112	-0.916217	3.43373	-0.266828	0.789601	0.998855
RP11-385F5.5	0.0766032	1.697	2.36351	0.717999	0.472758	0.998855
HEATR1	0.0679763	1.69699	4.43033	0.38304	0.70169	0.998855
MTR	0.0679763	1.69699	4.43033	0.38304	0.70169	0.998855
LINC01139	0.0507692	1.69699	4.43033	0.38304	0.70169	0.998855
CHRM3	0.186722	0.251834	3.01402	0.0835543	0.933411	0.998855
FMN2	0.221183	0.0487337	3.28227	0.0148476	0.988154	0.998855
FH	0.981811	-0.667866	1.47692	-0.452202	0.651124	0.998855
KMO	0.772815	-1.77109	2.02206	-0.875883	0.381094	0.998855
OPN3	3.86107	-0.0799954	0.914324	-0.0874913	0.930281	0.998855
CHML	0.254745	-0.18359	3.03861	-0.0604193	0.951822	0.998855
EXO1	0.195349	0.229676	2.16726	0.105976	0.915602	0.998855
CEP170	1.10358	3.8469	3.366	1.14287	0.253093	0.998855
SDCCAG8	1.29626	0.471601	1.1694	0.403284	0.686739	0.998855
ZBTB18	0.526102	1.98216	2.82679	0.701204	0.483176	0.998855
ADSS	1.8179	0.231422	1.65583	0.139763	0.888848	0.998855
DESI2	0.560212	-1.34249	2.00825	-0.668487	0.503823	0.998855
COX20	17.8575	0.413061	0.454609	0.908606	0.363558	0.998855
HNRNPU-AS1	1.76862	0.642628	0.976558	0.658055	0.510503	0.998855
HNRNPU	8.45265	0.143301	0.553837	0.258742	0.795835	0.998855
EFCAB2	1.64477	-0.181639	1.13778	-0.159643	0.873163	0.998855
SMYD3	0.835517	1.5581	3.56409	0.437166	0.661991	0.998855
TFB2M	0.693551	0.19257	1.54031	0.12502	0.900508	0.998855
CNST	0.118746	0.864123	2.61221	0.330802	0.740794	0.998855
SCCPDH	1.61893	-0.169743	1.13113	-0.150065	0.880713	0.998855
AHCTF1	1.47642	0.39558	2.09789	0.188561	0.850437	0.998855
ZNF695	0.118746	0.864123	2.61221	0.330802	0.740794	0.998855
ZNF670-ZNF695	0.0679763	1.69699	4.43033	0.38304	0.70169	0.998855
ZNF670	0.228911	-0.0565378	3.11741	-0.0181361	0.98553	0.998855
ZNF669	0.517803	3.62057	4.43029	0.81723	0.413797	0.998855
ZNF124	0.591114	0.515933	1.71731	0.300431	0.763848	0.998855
RP11-488L18.10	0.14458	0.680691	3.04769	0.223347	0.823266	0.998855
ZNF496	0.475333	2.65879	2.72819	0.974563	0.329777	0.998855
SH3BP5L	0.22981	-0.0188687	4.27456	-0.0044142	0.996478	0.998855
ZNF672	0.687318	1.23922	1.75907	0.704471	0.48114	0.998855
ZNF692	0.440568	-0.994456	3.30054	-0.301302	0.763185	0.998855
PGBD2	0.14458	0.680691	3.04769	0.223347	0.823266	0.998855
SH3YL1	2.59569	-0.0241835	1.14198	-0.0211767	0.983105	0.998855
ACP1	10.105	-0.288232	0.48915	-0.589251	0.555693	0.998855
TMEM18	2.98643	1.04077	0.976477	1.06585	0.286494	0.998855
TSSC1	0.704838	-1.64749	2.17043	-0.759062	0.447815	0.998855
TRAPPC12	0.153206	0.575335	4.30989	0.133492	0.893804	0.998855
ADI1	9.81861	0.0720214	0.645725	0.111536	0.911192	0.998855
RNASEH1	0.883285	-0.0601008	2.04021	-0.0294582	0.976499	0.998855
RPS7	13.8692	-0.313461	0.828551	-0.378325	0.705189	0.998855
SOX11	0.0679763	1.69699	4.43033	0.38304	0.70169	0.998855
CMPK2	0.0766032	1.697	2.36351	0.717999	0.472758	0.998855
AC092580.4	0.568572	2.65879	2.81333	0.945069	0.344624	0.998855
ID2	5.38752	1.40338	0.606691	2.31317	0.0207134	0.998855
KIDINS220	0.492236	-1.16808	2.02164	-0.577788	0.563408	0.998855
MBOAT2	1.52868	-1.31184	1.44477	-0.907996	0.36388	0.998855
ASAP2	0.724452	2.5868	1.6628	1.55568	0.119783	0.998855
ITGB1BP1	6.10606	0.296626	0.748284	0.396409	0.691804	0.998855
CPSF3	1.62875	-1.39735	1.52513	-0.916214	0.359555	0.998855
IAH1	1.24012	-2.445	1.99306	-1.22676	0.219914	0.998855
ADAM17	1.79857	-0.0990684	1.32438	-0.0748037	0.940371	0.998855
RP11-214N9.1	0.0507692	1.69699	4.43033	0.38304	0.70169	0.998855
YWHAQ	28.1021	-0.810073	0.316913	-2.55613	0.0105843	0.998855
TAF1B	0.37349	-0.755027	2.06442	-0.365732	0.714565	0.998855
GRHL1	0.548971	0.790778	1.60902	0.491466	0.623097	0.998855
KLF11	0.524036	1.07399	2.01624	0.532667	0.594264	0.998855
RP11-254F7.4	0.424564	3.62057	4.43029	0.81723	0.413797	0.998855
RRM2	1.27127	0.568978	1.34274	0.423743	0.671753	0.998855
HPCAL1	0.729727	-1.74682	1.99774	-0.874398	0.381902	0.998855
ODC1	0.848777	0.0174134	1.92166	0.00906166	0.99277	0.998855
NOL10	0.568839	-1.34603	2.01175	-0.669087	0.50344	0.998855
ATP6V1C2	0.602706	1.22677	1.76649	0.694468	0.487389	0.998855
RP11-791G15.2	0.49254	2.65879	2.7296	0.974061	0.330026	0.998855
PDIA6	60.1106	-0.0868455	0.234859	-0.369777	0.711548	0.998855
PQLC3	3.84657	-0.337275	0.854578	-0.394668	0.693088	0.998855
ROCK2	0.483609	-1.15868	2.042	-0.567425	0.570425	0.998855
E2F6	2.61507	1.85343	1.84942	1.00217	0.316262	0.998855
LPIN1	1.81706	2.03263	1.00843	2.01564	0.0438379	0.998855
TRIB2	0.67841	0.748201	3.48756	0.214534	0.830131	0.998855
FAM84A	0.894866	1.35439	1.90397	0.711348	0.476869	0.998855
NBAS	0.0507692	1.69699	4.43033	0.38304	0.70169	0.998855
DDX1	8.23432	-0.278531	0.545117	-0.510956	0.609382	0.998855
FAM49A	0.713152	1.19375	1.67473	0.712803	0.475968	0.998855
VSNL1	0.724452	2.5868	1.6628	1.55568	0.119783	0.998855
SMC6	1.68133	0.598199	1.02362	0.584397	0.558953	0.998855
GEN1	1.0252	1.47955	1.62837	0.908609	0.363557	0.998855
KCNS3	0.339928	-0.535627	2.11969	-0.252691	0.800507	0.998855
RDH14	0.644543	-1.57989	2.0711	-0.762824	0.445568	0.998855
TTC32	1.1436	-0.927262	1.47889	-0.626999	0.53066	0.998855
LAPTM4A	53.5784	0.463716	0.199101	2.32905	0.0198563	0.998855
SDC1	1.65841	0.815519	1.56003	0.522757	0.601143	0.998855
PUM2	0.803716	-0.20942	1.53367	-0.136548	0.891388	0.998855
RHOB	1.34964	-1.11439	1.45228	-0.767339	0.44288	0.998855
HS1BP3	0.438806	1.69624	3.14005	0.540193	0.589064	0.998855
ATAD2B	0.220284	-0.016725	3.05643	-0.00547208	0.995634	0.998855
UBXN2A	0.43284	-0.977032	2.04922	-0.476782	0.633517	0.998855
C2orf44	0.0766032	1.697	2.36351	0.717999	0.472758	0.998855
SF3B6	15.2032	-0.0987807	0.425509	-0.232147	0.816424	0.998855
FAM228B	0.0507692	1.69699	4.43033	0.38304	0.70169	0.998855
TP53I3	0.421599	1.79698	1.82153	0.986522	0.323877	0.998855
ITSN2	1.11812	1.04909	1.22492	0.856457	0.391745	0.998855
NCOA1	0.322721	-0.50487	2.08453	-0.242199	0.808626	0.998855
PTRHD1	3.39295	0.902635	0.717935	1.25727	0.208658	0.998855
CENPO	0.551585	-1.33128	2.05322	-0.648388	0.516734	0.998855
ADCY3	0.135953	0.726775	4.32139	0.168181	0.866441	0.998855
DNAJC27	0.45606	1.55627	3.27491	0.475211	0.634637	0.998855
DNMT3A	1.48594	0.329472	1.1659	0.28259	0.777491	0.998855
DTNB	1.28466	0.174524	1.16541	0.149753	0.880959	0.998855
ASXL2	0.237491	-0.107589	2.89752	-0.0371316	0.97038	0.998855
RAB10	10.4819	0.245069	0.479133	0.511484	0.609012	0.998855
HADHA	2.69906	-0.183697	0.952745	-0.192808	0.847109	0.998855
HADHB	5.73692	0.569722	0.613749	0.928266	0.353269	0.998855
EPT1	0.186722	0.251834	3.01402	0.0835543	0.933411	0.998855
C2orf70	0.379457	2.65879	2.72122	0.97706	0.328539	0.998855
KCNK3	0.0766032	1.697	2.36351	0.717999	0.472758	0.998855
SLC35F6	0.695945	1.22892	1.78424	0.688763	0.490972	0.998855
CENPA	8.12618	-1.04084	0.699453	-1.48808	0.13673	0.998855
TMEM214	0.863066	-0.381301	1.49074	-0.255779	0.798121	0.998855
AGBL5	0.220284	-0.016725	3.05643	-0.00547208	0.995634	0.998855
OST4	22.9702	-0.864128	0.356402	-2.42459	0.0153259	0.998855
KHK	0.135953	0.726775	4.32139	0.168181	0.866441	0.998855
PREB	0.746981	-1.75277	2.00864	-0.872615	0.382873	0.998855
SLC5A6	3.60666	-0.958076	0.911044	-1.05162	0.292972	0.998855
ATRAID	18.2508	0.444776	0.324774	1.36949	0.170846	0.998855
CAD	0.576872	1.45358	3.12146	0.465675	0.641448	0.998855
UCN	0.0766032	1.697	2.36351	0.717999	0.472758	0.998855
MPV17	1.90774	-1.87322	1.47127	-1.2732	0.202948	0.998855
GTF3C2	1.1267	1.00996	1.34992	0.748168	0.454359	0.998855
AC074117.10	0.0507692	1.69699	4.43033	0.38304	0.70169	0.998855
EIF2B4	2.47943	0.592614	1.51595	0.390918	0.695858	0.998855
SNX17	3.50872	-0.254967	0.798177	-0.319437	0.749395	0.998855
ZNF513	0.302853	3.62057	4.43029	0.81723	0.413797	0.998855
PPM1G	2.02925	0.667494	1.03102	0.647412	0.517365	0.998855
NRBP1	1.52901	-1.16663	1.50742	-0.773926	0.438974	0.998855
KRTCAP3	10.8257	0.176845	0.500675	0.353213	0.723928	0.998855
IFT172	1.57679	-0.0700462	1.13482	-0.0617243	0.950782	0.998855
FNDC4	0.169515	0.348694	2.80903	0.124133	0.90121	0.998855
ZNF512	0.0507692	1.69699	4.43033	0.38304	0.70169	0.998855
CCDC121	1.14902	3.21325	1.40114	2.29332	0.0218298	0.998855
GPN1	7.69007	-0.658227	0.807289	-0.815354	0.41487	0.998855
SUPT7L	1.15227	-0.935609	1.52139	-0.614968	0.538576	0.998855
SLC4A1AP	1.23952	-0.912365	1.46178	-0.624148	0.53253	0.998855
MRPL33	11.097	-0.226714	0.444382	-0.510178	0.609927	0.998855
RBKS	0.14458	0.680691	3.04769	0.223347	0.823266	0.998855
BRE	1.30102	0.0689203	1.31314	0.0524851	0.958142	0.998855
FOSL2	0.900492	-0.069749	1.6345	-0.0426729	0.965962	0.998855
PPP1CB	22.2437	-0.106735	0.380373	-0.280607	0.779012	0.998855
SPDYA	0.127372	0.820586	2.77987	0.295189	0.76785	0.998855
TRMT61B	0.523137	0.870697	1.82506	0.477078	0.633306	0.998855
WDR43	1.94135	-1.91459	1.41929	-1.34898	0.177343	0.998855
CLIP4	0.101538	1.06238	4.35146	0.244143	0.80712	0.998855
YPEL5	6.65073	0.0354952	0.576975	0.0615195	0.950946	0.998855
LBH	0.14458	0.680691	3.04769	0.223347	0.823266	0.998855
AC109642.1	0.0507692	1.69699	4.43033	0.38304	0.70169	0.998855
LCLAT1	0.712824	0.516271	1.71932	0.300276	0.763967	0.998855
CAPN13	0.152308	0.518971	4.3059	0.120526	0.904067	0.998855
GALNT14	0.186722	0.251834	3.01402	0.0835543	0.933411	0.998855
EHD3	0.424564	3.62057	4.43029	0.81723	0.413797	0.998855
XDH	0.0679763	1.69699	4.43033	0.38304	0.70169	0.998855
MEMO1	0.221183	0.0487337	3.28227	0.0148476	0.988154	0.998855
DPY30	13.3337	-0.206001	0.414988	-0.496402	0.619611	0.998855
SPAST	0.54331	1.79721	1.82381	0.985411	0.324422	0.998855
SLC30A6	0.169515	0.348694	2.80903	0.124133	0.90121	0.998855
YIPF4	3.7661	-0.425561	0.798602	-0.532882	0.594116	0.998855
BIRC6	0.87942	-0.459565	1.64478	-0.279409	0.779931	0.998855
TTC27	0.118746	0.864123	2.61221	0.330802	0.740794	0.998855
LTBP1	0.69647	0.685682	3.6206	0.189384	0.849792	0.998855
FAM98A	0.754662	-1.79199	2.15951	-0.829813	0.406645	0.998855
CRIM1	0.619341	1.98624	2.89732	0.685543	0.493001	0.998855
FEZ2	3.08725	-1.51922	1.19003	-1.27663	0.201735	0.998855
STRN	0.415633	-0.957792	2.05929	-0.465107	0.641855	0.998855
HEATR5B	0.489575	1.20323	1.81375	0.663393	0.507079	0.998855
GPATCH11	0.254745	-0.18359	3.03861	-0.0604193	0.951822	0.998855
EIF2AK2	3.10281	-0.0321999	0.841727	-0.0382545	0.969485	0.998855
CEBPZOS	0.896628	-0.509064	1.51259	-0.33655	0.736456	0.998855
CEBPZ	3.47992	0.799478	0.829492	0.963817	0.335138	0.998855
NDUFAF7	0.934007	-0.217483	1.50354	-0.144647	0.88499	0.998855
PRKD3	1.87964	0.50809	0.971447	0.523024	0.600958	0.998855
CDC42EP3	0.305514	-0.454667	3.09644	-0.146836	0.883262	0.998855
RMDN2	0.169515	0.348694	2.80903	0.124133	0.90121	0.998855
CYP1B1	2.8954	0.949677	1.15691	0.820874	0.411718	0.998855
ATL2	3.61974	-0.311727	0.792396	-0.393398	0.694025	0.998855
HNRNPLL	2.20704	-0.796445	1.10791	-0.718875	0.472218	0.998855
GALM	0.101538	1.06238	4.35146	0.244143	0.80712	0.998855
SRSF7	6.64536	-0.553046	0.593826	-0.931327	0.351684	0.998855
GEMIN6	1.21669	0.314695	1.176	0.267597	0.78901	0.998855
DHX57	0.246118	-0.168999	2.11102	-0.0800557	0.936193	0.998855
MORN2	2.66319	1.8099	0.867021	2.08749	0.0368435	0.998855
RP11-173C1.1	0.302853	3.62057	4.43029	0.81723	0.413797	0.998855
SOS1	0.557598	0.784311	1.76912	0.443333	0.657525	0.998855
MAP4K3	0.501167	2.65879	2.73376	0.972577	0.330764	0.998855
THUMPD2	1.59404	-0.087097	1.16605	-0.0746941	0.940458	0.998855
EML4	1.79969	-1.67039	1.44145	-1.15882	0.246528	0.998855
COX7A2L	20.6961	-0.437367	0.350241	-1.24876	0.211752	0.998855
MTA3	2.44938	-0.236081	1.00192	-0.235628	0.813721	0.998855
HAAO	0.118746	0.864123	2.61221	0.330802	0.740794	0.998855
ZFP36L2	7.93539	0.0614414	0.515358	0.119221	0.9051	0.998855
THADA	0.280532	-0.312954	3.40826	-0.0918222	0.926839	0.998855
PLEKHH2	0.302853	3.62057	4.43029	0.81723	0.413797	0.998855
C1GALT1C1L	0.0507692	1.69699	4.43033	0.38304	0.70169	0.998855
DYNC2LI1	0.906153	-0.430748	1.64041	-0.262586	0.79287	0.998855
LRPPRC	1.74483	-0.267504	1.29235	-0.20699	0.836018	0.998855
PPM1B	2.76233	1.1568	0.799567	1.44678	0.147957	0.998855
PREPL	0.237491	-0.107589	2.89752	-0.0371316	0.97038	0.998855
CAMKMT	0.305467	-0.458315	3.10104	-0.147794	0.882506	0.998855
RP11-89K21.1	0.364863	-0.749842	2.05711	-0.364512	0.715476	0.998855
SRBD1	0.0766032	1.697	2.36351	0.717999	0.472758	0.998855
EPAS1	0.922462	-0.529938	1.48812	-0.356112	0.721757	0.998855
ATP6V1E2	0.569144	1.72825	1.90624	0.906628	0.364604	0.998855
RHOQ	0.237491	-0.107589	2.89752	-0.0371316	0.97038	0.998855
PIGF	0.593774	-1.46369	2.03929	-0.717745	0.472914	0.998855
CRIPT	4.1214	-0.62849	0.85164	-0.737976	0.460529	0.998855
SOCS5	0.619913	1.19399	1.67179	0.714198	0.475105	0.998855
MCFD2	3.05861	-0.807832	0.918931	-0.8791	0.379347	0.998855
TTC7A	0.475333	2.65879	2.72819	0.974563	0.329777	0.998855
CALM2	142.535	-0.207097	0.150925	-1.37218	0.170007	0.998855
EPCAM	21.1181	0.275355	0.309454	0.889811	0.373567	0.998855
MSH2	2.34365	-0.672143	1.12639	-0.59672	0.550694	0.998855
MSH6	0.314094	-0.497767	2.07658	-0.239705	0.810559	0.998855
FBXO11	0.769255	-0.1785	1.5511	-0.11508	0.908382	0.998855
FOXN2	0.195349	0.229676	2.16726	0.105976	0.915602	0.998855
RP11-191L17.1	0.475333	2.65879	2.72819	0.974563	0.329777	0.998855
PPP1R21	0.203976	0.154509	3.15835	0.0489209	0.960982	0.998855
ASB3	0.220284	-0.016725	3.05643	-0.00547208	0.995634	0.998855
CHAC2	0.430226	1.78524	1.83486	0.972955	0.330575	0.998855
ERLEC1	2.38367	-2.2329	1.42854	-1.56306	0.118037	0.998855
PSME4	1.53056	1.45972	1.38631	1.05295	0.292363	0.998855
ACYP2	0.43284	-0.977032	2.04922	-0.476782	0.633517	0.998855
SPTBN1	0.568839	-1.34603	2.01175	-0.669087	0.50344	0.998855
RTN4	10.983	-0.192737	0.505191	-0.381512	0.702823	0.998855
RPS27A	48.609	-0.215549	0.339532	-0.634841	0.525532	0.998855
MTIF2	0.772815	-1.77109	2.02206	-0.875883	0.381094	0.998855
CCDC88A	0.322721	-0.50487	2.08453	-0.242199	0.808626	0.998855
CFAP36	0.667717	0.209321	1.54507	0.135477	0.892235	0.998855
PPP4R3B	3.51164	-0.151509	0.801496	-0.189032	0.850068	0.998855
PNPT1	1.32413	-0.910133	1.45973	-0.623494	0.53296	0.998855
EFEMP1	4.94846	-0.55215	0.941631	-0.586376	0.557623	0.998855
VRK2	2.35674	-0.0689983	0.953073	-0.0723956	0.942287	0.998855
FANCL	1.97078	-0.288865	1.21772	-0.237218	0.812488	0.998855
BCL11A	0.523137	0.870697	1.82506	0.477078	0.633306	0.998855
PAPOLG	1.09825	4.06263	1.7411	2.33337	0.0196286	0.998855
REL	2.95649	1.11129	0.890942	1.24732	0.212282	0.998855
PUS10	0.687318	1.23922	1.75907	0.704471	0.48114	0.998855
PEX13	6.30995	0.181061	0.601401	0.301065	0.763365	0.998855
KIAA1841	1.57914	0.369611	1.30945	0.282265	0.777741	0.998855
C2orf74	1.47734	-1.12533	1.45024	-0.775963	0.437771	0.998855
AHSA2	0.246118	-0.168999	2.11102	-0.0800557	0.936193	0.998855
USP34	3.54023	1.87111	0.732321	2.55503	0.0106177	0.998855
RP11-355B11.2	0.0766032	1.697	2.36351	0.717999	0.472758	0.998855
XPO1	1.78845	-0.442617	1.11897	-0.395558	0.692431	0.998855
FAM161A	0.0679763	1.69699	4.43033	0.38304	0.70169	0.998855
CCT4	5.85712	-0.328183	0.698572	-0.469791	0.638504	0.998855
COMMD1	5.92344	0.566549	0.582369	0.972836	0.330635	0.998855
B3GNT2	3.30913	-0.0131562	0.845059	-0.0155683	0.987579	0.998855
TMEM17	0.195349	0.229676	2.16726	0.105976	0.915602	0.998855
EHBP1	0.203976	0.154509	3.15835	0.0489209	0.960982	0.998855
OTX1	0.0507692	1.69699	4.43033	0.38304	0.70169	0.998855
WDPCP	0.0679763	1.69699	4.43033	0.38304	0.70169	0.998855
MDH1	18.2434	-0.617016	0.37718	-1.63587	0.101868	0.998855
UGP2	16.2092	-0.311687	0.443349	-0.703028	0.482038	0.998855
VPS54	0.424564	3.62057	4.43029	0.81723	0.413797	0.998855
PELI1	1.07029	-0.286573	1.64292	-0.174429	0.861528	0.998855
AFTPH	1.15462	-0.53892	1.47974	-0.3642	0.715709	0.998855
SERTAD2	0.803716	-0.20942	1.53367	-0.136548	0.891388	0.998855
AC007386.2	0.302853	3.62057	4.43029	0.81723	0.413797	0.998855
SLC1A4	0.0766032	1.697	2.36351	0.717999	0.472758	0.998855
RAB1A	7.19938	-0.674143	0.594761	-1.13347	0.257017	0.998855
ACTR2	9.03323	-0.234024	0.520622	-0.449509	0.653064	0.998855
SPRED2	0.14458	0.680691	3.04769	0.223347	0.823266	0.998855
AC092669.3	0.0507692	1.69699	4.43033	0.38304	0.70169	0.998855
ETAA1	0.302853	3.62057	4.43029	0.81723	0.413797	0.998855
C1D	3.96399	-0.45096	1.3131	-0.343431	0.731274	0.998855
WDR92	0.966998	-0.116886	1.71035	-0.0683401	0.945515	0.998855
PNO1	2.46122	-0.969098	1.09575	-0.884412	0.376474	0.998855
PPP3R1	0.195349	0.229676	2.16726	0.105976	0.915602	0.998855
RP11-474G23.3	0.475333	2.65879	2.72819	0.974563	0.329777	0.998855
CNRIP1	0.0679763	1.69699	4.43033	0.38304	0.70169	0.998855
PLEK	0.0766032	1.697	2.36351	0.717999	0.472758	0.998855
FBXO48	0.599741	0.480751	1.58538	0.303241	0.761706	0.998855
APLF	0.0679763	1.69699	4.43033	0.38304	0.70169	0.998855
ANTXR1	0.934335	0.148406	1.61769	0.0917399	0.926905	0.998855
GFPT1	1.40993	-1.13761	1.46175	-0.778248	0.436423	0.998855
NFU1	1.50019	0.0498104	1.14197	0.0436179	0.965209	0.998855
AAK1	0.421599	1.79698	1.82153	0.986522	0.323877	0.998855
ANXA4	3.15248	0.064618	0.828787	0.077967	0.937854	0.998855
GMCL1	1.91531	0.960643	1.37043	0.700978	0.483317	0.998855
SNRNP27	3.21774	-0.268416	0.796428	-0.337024	0.736099	0.998855
MXD1	0.118746	0.864123	2.61221	0.330802	0.740794	0.998855
PCBP1	5.54879	-0.884103	0.778397	-1.1358	0.25604	0.998855
TIA1	1.71239	-1.68802	1.49238	-1.13109	0.258016	0.998855
PCYOX1	1.60712	1.23321	1.04431	1.18089	0.237647	0.998855
SNRPG	48.282	-0.111686	0.213426	-0.523298	0.600767	0.998855
FAM136A	5.16412	-0.753678	0.702315	-1.07313	0.283211	0.998855
TGFA	0.568572	2.65879	2.81333	0.945069	0.344624	0.998855
ATP6V1B1	1.52721	-1.26405	1.48381	-0.851893	0.394273	0.998855
ANKRD53	0.127372	0.820586	2.77987	0.295189	0.76785	0.998855
TEX261	0.653124	-1.58964	2.07976	-0.764339	0.444665	0.998855
NAGK	3.73425	-1.9014	1.07183	-1.77397	0.0760677	0.998855
MCEE	0.475881	-1.05388	2.21664	-0.47544	0.634473	0.998855
MPHOSPH10	1.60205	0.0523926	1.13786	0.0460449	0.963274	0.998855
PAIP2B	0.135953	0.726775	4.32139	0.168181	0.866441	0.998855
ZNF638	0.919801	1.29488	1.29131	1.00276	0.315975	0.998855
EXOC6B	0.0507692	1.69699	4.43033	0.38304	0.70169	0.998855
SPR	0.237491	-0.107589	2.89752	-0.0371316	0.97038	0.998855
SFXN5	0.127372	0.820586	2.77987	0.295189	0.76785	0.998855
SMYD5	0.430226	1.78524	1.83486	0.972955	0.330575	0.998855
PRADC1	3.2225	0.775451	0.832449	0.93153	0.351579	0.998855
CCT7	6.0451	-0.0669995	0.579949	-0.115527	0.908028	0.998855
ALMS1	0.585779	2.65879	2.81425	0.944762	0.344781	0.998855
TPRKB	6.10793	-0.631789	0.639083	-0.988587	0.322865	0.998855
DUSP11	1.72618	-0.539685	1.15695	-0.466473	0.640877	0.998855
STAMBP	2.44341	-1.08252	1.10169	-0.982599	0.325805	0.998855
DGUOK	11.0112	0.390272	0.454376	0.858918	0.390386	0.998855
DGUOK-AS1	0.0766032	1.697	2.36351	0.717999	0.472758	0.998855
TET3	0.14458	0.680691	3.04769	0.223347	0.823266	0.998855
BOLA3	5.61796	-1.31063	0.7726	-1.69638	0.0898134	0.998855
MOB1A	7.88434	0.592482	0.567531	1.04396	0.296503	0.998855
MTHFD2	2.13163	-3.2305	1.94793	-1.65842	0.0972326	0.998855
DCTN1	0.447433	1.72897	1.90299	0.908556	0.363585	0.998855
WDR54	0.302853	3.62057	4.43029	0.81723	0.413797	0.998855
RTKN	1.76555	-1.53025	1.47389	-1.03824	0.299159	0.998855
WBP1	0.195349	0.229676	2.16726	0.105976	0.915602	0.998855
MOGS	0.101538	1.06238	4.35146	0.244143	0.80712	0.998855
MRPL53	2.8876	0.494295	1.3405	0.36874	0.712322	0.998855
TTC31	0.178142	0.307294	2.91209	0.105524	0.91596	0.998855
PCGF1	0.770154	-0.0400993	1.53355	-0.026148	0.979139	0.998855
AUP1	7.88967	0.218673	0.569482	0.383986	0.700989	0.998855
HTRA2	2.34615	1.18684	1.04685	1.13372	0.256913	0.998855
RP11-259N19.1	0.0766032	1.697	2.36351	0.717999	0.472758	0.998855
HK2	0.379457	2.65879	2.72122	0.97706	0.328539	0.998855
POLE4	3.94886	-1.37765	0.942238	-1.46211	0.143712	0.998855
TACR1	0.424564	3.62057	4.43029	0.81723	0.413797	0.998855
RP11-355F16.1	0.0507692	1.69699	4.43033	0.38304	0.70169	0.998855
EVA1A	0.798054	0.205205	1.54985	0.132403	0.894665	0.998855
MRPL19	5.13357	-0.665554	0.72651	-0.916098	0.359615	0.998855
GCFC2	1.74955	0.058445	1.29576	0.0451048	0.964024	0.998855
SUCLG1	6.26508	-0.536497	0.62393	-0.859867	0.389862	0.998855
TMSB10	92.2195	0.0414135	0.231282	0.179061	0.85789	0.998855
KCMF1	1.15429	-0.787211	1.47463	-0.533837	0.593454	0.998855
TCF7L1	0.976744	-2.095	1.97767	-1.05933	0.289449	0.998855
TGOLN2	2.75576	-1.38632	1.09034	-1.27146	0.203565	0.998855
RETSAT	0.50593	1.05903	3.33179	0.317856	0.750594	0.998855
ELMOD3	1.00141	-0.200779	1.52186	-0.13193	0.89504	0.998855
CAPG	13.8428	-1.25929	0.498202	-2.52767	0.0114822	0.998855
MAT2A	1.9643	0.516382	0.973959	0.530189	0.595981	0.998855
GGCX	2.47814	-1.06337	1.12864	-0.942169	0.346106	0.998855
VAMP8	33.7982	0.36687	0.265916	1.37964	0.167696	0.998855
VAMP5	1.28166	-1.01209	1.458	-0.694166	0.487578	0.998855
RNF181	15.3934	0.0984499	0.380674	0.25862	0.795929	0.998855
TMEM150A	0.653756	1.69545	3.2028	0.529365	0.596552	0.998855
USP39	1.95855	-1.91836	1.42026	-1.35071	0.176788	0.998855
C2orf68	2.60109	0.468011	0.832183	0.562389	0.573851	0.998855
GNLY	0.178142	0.307294	2.91209	0.105524	0.91596	0.998855
POLR1A	0.135953	0.726775	4.32139	0.168181	0.866441	0.998855
PTCD3	3.56126	0.360882	0.761671	0.473803	0.63564	0.998855
IMMT	2.97486	0.172778	0.825227	0.20937	0.834159	0.998855
MRPL35	3.15	-0.572158	0.900645	-0.635276	0.525249	0.998855
REEP1	0.0679763	1.69699	4.43033	0.38304	0.70169	0.998855
KDM3A	0.712824	0.516271	1.71932	0.300276	0.763967	0.998855
CHMP3	6.72079	-1.63578	0.806968	-2.02707	0.0426555	0.998855
RNF103	0.857404	-0.0169582	1.53135	-0.011074	0.991164	0.998855
RMND5A	0.347656	-0.705649	2.14953	-0.328281	0.742699	0.998855
AC133644.2	0.430226	1.78524	1.83486	0.972955	0.330575	0.998855
LINC00152	5.98363	-0.645408	0.657695	-0.981318	0.326436	0.998855
KRCC1	5.07143	1.15938	0.773384	1.4991	0.133848	0.998855
EIF2AK3	0.0507692	1.69699	4.43033	0.38304	0.70169	0.998855
RPIA	7.32281	-0.215948	0.646342	-0.334108	0.738298	0.998855
IGKC	69.4034	-0.149657	0.180571	-0.828799	0.407218	0.998855
IGKV4-1	4.65505	0.566796	0.97922	0.578824	0.562708	0.998855
IGKV1-5	0.152308	0.518971	4.3059	0.120526	0.904067	0.998855
IGKV3-11	0.501167	2.65879	2.73376	0.972577	0.330764	0.998855
IGKV3-15	0.127372	0.820586	2.77987	0.295189	0.76785	0.998855
IGKV3-20	0.0507692	1.69699	4.43033	0.38304	0.70169	0.998855
IGKV1-27	0.0766032	1.697	2.36351	0.717999	0.472758	0.998855
MRPS5	4.14942	-0.0307555	0.755524	-0.0407075	0.967529	0.998855
ZNF514	0.0679763	1.69699	4.43033	0.38304	0.70169	0.998855
ZNF2	0.101538	1.06238	4.35146	0.244143	0.80712	0.998855
PROM2	0.101538	1.06238	4.35146	0.244143	0.80712	0.998855
FAHD2A	1.17365	0.334017	1.40802	0.237225	0.812483	0.998855
RP11-440D17.3	0.0679763	1.69699	4.43033	0.38304	0.70169	0.998855
ANKRD36C	0.0766032	1.697	2.36351	0.717999	0.472758	0.998855
DUSP2	1.56851	1.60024	1.15178	1.38936	0.164723	0.998855
STARD7	1.67264	-1.39377	1.45606	-0.957225	0.338453	0.998855
TMEM127	1.00503	0.99022	1.321	0.7496	0.453496	0.998855
CIAO1	0.789428	0.209372	1.54539	0.135481	0.892231	0.998855
SNRNP200	0.475333	2.65879	2.72819	0.974563	0.329777	0.998855
NCAPH	0.628235	-1.49105	2.11379	-0.705391	0.480567	0.998855
ARID5A	1.40967	0.841035	1.21695	0.691101	0.489502	0.998855
KANSL3	0.0679763	1.69699	4.43033	0.38304	0.70169	0.998855
LMAN2L	0.840524	0.458365	1.57639	0.290769	0.771228	0.998855
CNNM4	0.0507692	1.69699	4.43033	0.38304	0.70169	0.998855
ANKRD39	1.42328	-1.38046	1.43881	-0.959442	0.337336	0.998855
SEMA4C	0.517803	3.62057	4.43029	0.81723	0.413797	0.998855
FAHD2B	0.501167	2.65879	2.73376	0.972577	0.330764	0.998855
ANKRD36	0.967896	-0.0272378	1.54688	-0.0176082	0.985951	0.998855
AC159540.1	0.0507692	1.69699	4.43033	0.38304	0.70169	0.998855
ANKRD36B	0.14458	0.680691	3.04769	0.223347	0.823266	0.998855
COX5B	17.627	-0.00809019	0.352021	-0.0229821	0.981665	0.998855
ACTR1B	0.772548	0.784055	1.79688	0.436344	0.662587	0.998855
LINC01125	0.0766032	1.697	2.36351	0.717999	0.472758	0.998855
TMEM131	0.127372	0.820586	2.77987	0.295189	0.76785	0.998855
INPP4A	0.948029	2.648	1.52509	1.73629	0.0825117	0.998855
COA5	0.849104	0.436375	1.64849	0.264712	0.791231	0.998855
UNC50	3.63855	-0.398485	1.1037	-0.361043	0.718067	0.998855
MGAT4A	0.237491	-0.107589	2.89752	-0.0371316	0.97038	0.998855
AC109826.1	0.0766032	1.697	2.36351	0.717999	0.472758	0.998855
KIAA1211L	0.0766032	1.697	2.36351	0.717999	0.472758	0.998855
TSGA10	0.118746	0.864123	2.61221	0.330802	0.740794	0.998855
C2orf15	0.118746	0.864123	2.61221	0.330802	0.740794	0.998855
LIPT1	0.775222	2.02562	1.59894	1.26685	0.205209	0.998855
MITD1	1.05841	-0.799216	1.46387	-0.545959	0.585094	0.998855
MRPL30	0.922462	-0.529938	1.48812	-0.356112	0.721757	0.998855
TXNDC9	3.69241	-1.0708	0.962281	-1.11278	0.265804	0.998855
EIF5B	8.22911	0.777326	0.563171	1.38027	0.167504	0.998855
REV1	1.04472	-2.19105	1.97771	-1.10787	0.267917	0.998855
CHST10	0.101538	1.06238	4.35146	0.244143	0.80712	0.998855
PDCL3	4.98097	-0.488502	0.70163	-0.696239	0.486279	0.998855
NPAS2	0.0766032	1.697	2.36351	0.717999	0.472758	0.998855
RPL31	19.9969	0.610879	0.308795	1.97827	0.0478984	0.998855
CNOT11	0.543005	-1.32771	2.0234	-0.656179	0.511709	0.998855
RNF149	1.28706	0.676742	1.22104	0.554236	0.579418	0.998855
RFX8	0.517803	3.62057	4.43029	0.81723	0.413797	0.998855
MAP4K4	1.71219	1.06294	1.01055	1.05184	0.292873	0.998855
IL1R2	0.0507692	1.69699	4.43033	0.38304	0.70169	0.998855
IL1R1	0.118746	0.864123	2.61221	0.330802	0.740794	0.998855
SLC9A2	0.0766032	1.697	2.36351	0.717999	0.472758	0.998855
MFSD9	0.212556	0.0978094	3.22662	0.0303133	0.975817	0.998855
TMEM182	0.54331	1.79721	1.82381	0.985411	0.324422	0.998855
MRPS9	1.96843	-0.626975	1.27083	-0.49336	0.621759	0.998855
TGFBRAP1	0.0679763	1.69699	4.43033	0.38304	0.70169	0.998855
C2orf49	0.585147	-1.44216	2.08921	-0.69029	0.490012	0.998855
FHL2	0.568839	-1.34603	2.01175	-0.669087	0.50344	0.998855
NCK2	0.416532	-0.833363	2.17156	-0.383761	0.701155	0.998855
UXS1	0.551585	-1.33128	2.05322	-0.648388	0.516734	0.998855
GCC2	1.16325	-0.543464	1.49406	-0.363751	0.716044	0.998855
LIMS1	0.882887	-1.98495	2.04495	-0.97066	0.331718	0.998855
RANBP2	1.04417	-0.529921	1.48825	-0.356071	0.721788	0.998855
CCDC138	0.353623	2.65879	2.71375	0.97975	0.32721	0.998855
SEPT10	1.39007	0.304222	1.16511	0.261109	0.794009	0.998855
SOWAHC	0.585779	2.65879	2.81425	0.944762	0.344781	0.998855
RGPD5	0.0679763	1.69699	4.43033	0.38304	0.70169	0.998855
MALL	0.873759	-0.118498	1.70168	-0.069636	0.944483	0.998855
NPHP1	0.169515	0.348694	2.80903	0.124133	0.90121	0.998855
LINC00116	4.02876	-1.27826	0.940628	-1.35895	0.174164	0.998855
BUB1	0.858303	0.0443079	2.11402	0.020959	0.983278	0.998855
ACOXL	0.0507692	1.69699	4.43033	0.38304	0.70169	0.998855
BCL2L11	0.86337	2.55797	1.82917	1.39843	0.161983	0.998855
MIR4435-2HG	2.14276	-1.05009	1.43099	-0.733824	0.463056	0.998855
RP11-803D5.4	0.118746	0.864123	2.61221	0.330802	0.740794	0.998855
ANAPC1	0.382071	-0.767225	2.08174	-0.36855	0.712463	0.998855
TMEM87B	0.314094	-0.497767	2.07658	-0.239705	0.810559	0.998855
FBLN7	0.302853	3.62057	4.43029	0.81723	0.413797	0.998855
ZC3H8	0.382071	-0.767225	2.08174	-0.36855	0.712463	0.998855
ZC3H6	0.302853	3.62057	4.43029	0.81723	0.413797	0.998855
TTL	0.566179	0.772562	1.6242	0.475658	0.634318	0.998855
POLR1B	0.0679763	1.69699	4.43033	0.38304	0.70169	0.998855
CHCHD5	3.37946	-1.60362	1.06341	-1.50799	0.131556	0.998855
SLC20A1	0.27968	-0.343423	3.27571	-0.104839	0.916503	0.998855
CKAP2L	0.574805	0.763307	1.63305	0.467412	0.640205	0.998855
PSD4	0.127372	0.820586	2.77987	0.295189	0.76785	0.998855
AC016745.3	0.0679763	1.69699	4.43033	0.38304	0.70169	0.998855
RP11-480C16.1	0.0507692	1.69699	4.43033	0.38304	0.70169	0.998855
CBWD2	1.66459	-1.49317	1.51917	-0.982885	0.325664	0.998855
RABL2A	0.382071	-0.767225	2.08174	-0.36855	0.712463	0.998855
SLC35F5	0.433739	-0.942519	3.3932	-0.277767	0.781191	0.998855
ACTR3	9.87639	-0.182824	0.500425	-0.365337	0.71486	0.998855
DDX18	4.28445	-0.671478	0.776204	-0.865079	0.386995	0.998855
CCDC93	0.0507692	1.69699	4.43033	0.38304	0.70169	0.998855
INSIG2	3.22984	0.0178952	1.05541	0.0169557	0.986472	0.998855
AC093901.1	0.127372	0.820586	2.77987	0.295189	0.76785	0.998855
MARCO	0.510342	-1.17889	3.46647	-0.340084	0.733793	0.998855
C1QL2	0.135953	0.726775	4.32139	0.168181	0.866441	0.998855
STEAP3	0.43284	-0.977032	2.04922	-0.476782	0.633517	0.998855
C2orf76	4.35872	-0.125027	0.729512	-0.171385	0.863921	0.998855
DBI	33.3664	-0.488222	0.593887	-0.822078	0.411032	0.998855
TMEM37	0.543005	-1.32771	2.0234	-0.656179	0.511709	0.998855
TMEM177	0.51807	-1.18442	2.02303	-0.585472	0.558231	0.998855
PTPN4	0.14458	0.680691	3.04769	0.223347	0.823266	0.998855
EPB41L5	1.28763	0.474499	1.16675	0.406685	0.68424	0.998855
TMEM185B	0.416532	-0.833363	2.17156	-0.383761	0.701155	0.998855
RALB	0.849104	0.436375	1.64849	0.264712	0.791231	0.998855
GLI2	0.424564	3.62057	4.43029	0.81723	0.413797	0.998855
TFCP2L1	1.03559	-0.493778	2.08966	-0.236295	0.813204	0.998855
CLASP1	0.498202	1.19405	1.67103	0.714563	0.474879	0.998855
NIFK-AS1	0.246118	-0.168999	2.11102	-0.0800557	0.936193	0.998855
NIFK	2.91227	-0.0100547	0.816976	-0.0123072	0.990181	0.998855
TSN	2.70724	-2.44608	1.50569	-1.62456	0.104257	0.998855
GYPC	0.0679763	1.69699	4.43033	0.38304	0.70169	0.998855
BIN1	1.22227	-0.905171	1.47195	-0.614948	0.538589	0.998855
CYP27C1	0.0679763	1.69699	4.43033	0.38304	0.70169	0.998855
ERCC3	1.39268	-1.13014	1.45441	-0.777042	0.437134	0.998855
MAP3K2	1.47174	1.41135	1.04594	1.34936	0.17722	0.998855
IWS1	0.583432	0.683415	2.12132	0.322165	0.747328	0.998855
WDR33	3.16249	0.00106097	0.906605	0.00117027	0.999066	0.999325
POLR2D	1.70394	1.42148	1.22944	1.1562	0.247599	0.998855
RP11-395A13.2	0.954262	1.17703	1.47258	0.799293	0.42412	0.998855
SAP130	0.221183	0.0487337	3.28227	0.0148476	0.988154	0.998855
UGGT1	0.602706	1.22677	1.76649	0.694468	0.487389	0.998855
HS6ST1	0.314094	-0.497767	2.07658	-0.239705	0.810559	0.998855
SMPD4	0.51807	-1.18442	2.02303	-0.585472	0.558231	0.998855
MZT2B	7.1894	0.188147	0.743896	0.252921	0.800329	0.998855
CCDC115	4.44417	-0.110209	0.83322	-0.132269	0.894771	0.998855
IMP4	2.38318	0.226257	0.9556	0.23677	0.812835	0.998855
PTPN18	0.127372	0.820586	2.77987	0.295189	0.76785	0.998855
FAM168B	0.9168	-0.207672	1.50604	-0.137893	0.890325	0.998855
PLEKHB2	1.44088	0.119042	1.62995	0.0730342	0.941779	0.998855
MZT2A	4.02154	0.921039	0.692633	1.32977	0.183596	0.998855
GPR39	0.0766032	1.697	2.36351	0.717999	0.472758	0.998855
NCKAP5	0.585779	2.65879	2.81425	0.944762	0.344781	0.998855
MGAT5	0.421599	1.79698	1.82153	0.986522	0.323877	0.998855
CCNT2	0.353623	2.65879	2.71375	0.97975	0.32721	0.998855
RAB3GAP1	0.271952	-0.211486	2.1647	-0.0976976	0.922172	0.998855
ZRANB3	0.0679763	1.69699	4.43033	0.38304	0.70169	0.998855
R3HDM1	0.322675	-0.528229	3.45999	-0.152668	0.87866	0.998855
UBXN4	1.94215	-1.90076	1.55863	-1.21951	0.222651	0.998855
MCM6	0.246118	-0.168999	2.11102	-0.0800557	0.936193	0.998855
DARS	2.24505	-1.0517	1.13972	-0.922774	0.356125	0.998855
CXCR4	0.195349	0.229676	2.16726	0.105976	0.915602	0.998855
HNMT	0.678958	-1.62857	1.99834	-0.814958	0.415096	0.998855
AC097721.2	0.0679763	1.69699	4.43033	0.38304	0.70169	0.998855
SPOPL	0.489575	1.20323	1.81375	0.663393	0.507079	0.998855
KYNU	0.761574	-0.060079	2.03922	-0.0294618	0.976496	0.998855
GTDC1	0.458674	-0.998797	2.04371	-0.488718	0.625041	0.998855
ACVR2A	0.0679763	1.69699	4.43033	0.38304	0.70169	0.998855
ORC4	1.69855	-0.0541488	1.26581	-0.0427781	0.965878	0.998855
MBD5	0.506829	1.15661	1.90324	0.607705	0.543383	0.998855
EPC2	0.0507692	1.69699	4.43033	0.38304	0.70169	0.998855
LYPD6B	1.10091	1.05884	1.23194	0.85949	0.39007	0.998855
MMADHC	12.3004	-0.076032	0.434927	-0.174815	0.861225	0.998855
RND3	0.644543	-1.57989	2.0711	-0.762824	0.445568	0.998855
NMI	1.65219	-1.66281	1.43306	-1.16032	0.245917	0.998855
TNFAIP6	0.594079	1.23634	1.74519	0.70843	0.478678	0.998855
RIF1	0.602706	1.22677	1.76649	0.694468	0.487389	0.998855
ARL5A	5.01806	-0.203139	0.656629	-0.309367	0.757042	0.998855
CACNB4	0.0507692	1.69699	4.43033	0.38304	0.70169	0.998855
STAM2	1.32508	-0.864697	1.72979	-0.499887	0.617155	0.998855
FMNL2	0.101538	1.06238	4.35146	0.244143	0.80712	0.998855
PRPF40A	4.11459	-1.22558	0.879589	-1.39335	0.163514	0.998855
ARL6IP6	1.21162	-1.03088	1.4568	-0.707635	0.479172	0.998855
GALNT13	0.0679763	1.69699	4.43033	0.38304	0.70169	0.998855
NR4A2	0.806063	0.519929	1.74214	0.298443	0.765365	0.998855
GPD2	0.450094	-0.990935	2.07187	-0.478279	0.632451	0.998855
GALNT5	0.0507692	1.69699	4.43033	0.38304	0.70169	0.998855
ACVR1C	0.0507692	1.69699	4.43033	0.38304	0.70169	0.998855
ACVR1	0.43284	-0.977032	2.04922	-0.476782	0.633517	0.998855
PKP4	1.5849	1.92546	1.30555	1.47482	0.14026	0.998855
DAPL1	1.51358	-0.26215	1.14424	-0.229104	0.818788	0.998855
TANC1	0.45606	1.55627	3.27491	0.475211	0.634637	0.998855
WDSUB1	0.509443	-1.17968	2.01881	-0.584341	0.558991	0.998855
BAZ2B	0.82327	0.48673	1.84992	0.263109	0.792467	0.998855
AC009506.1	0.421599	1.79698	1.82153	0.986522	0.323877	0.998855
AC009961.3	0.186722	0.251834	3.01402	0.0835543	0.933411	0.998855
2024-03-07	2.85819	0.4047	0.828909	0.488232	0.625385	0.998855
CD302	0.212556	0.0978094	3.22662	0.0303133	0.975817	0.998855
LY75	0.353623	2.65879	2.71375	0.97975	0.32721	0.998855
PLA2R1	0.14458	0.680691	3.04769	0.223347	0.823266	0.998855
ITGB6	3.57857	1.1721	1.58315	0.740361	0.459081	0.998855
RBMS1	3.53848	0.793637	0.756595	1.04896	0.294197	0.998855
TANK	4.14496	0.402715	0.716205	0.56229	0.573919	0.998855
PSMD14	10.8568	-0.776837	0.494422	-1.5712	0.116136	0.998855
FAP	0.0507692	1.69699	4.43033	0.38304	0.70169	0.998855
IFIH1	0.594406	2.65879	2.81795	0.94352	0.345415	0.998855
GCA	4.58227	0.377105	0.688275	0.547898	0.583762	0.998855
FIGN	1.78643	-0.55898	1.12888	-0.495162	0.620486	0.998855
GRB14	1.97879	-0.144163	1.26693	-0.113789	0.909405	0.998855
COBLL1	0.203929	0.139058	4.28261	0.0324704	0.974097	0.998855
GALNT3	3.81399	0.821862	0.789733	1.04068	0.298023	0.998855
TTC21B	0.212556	0.0978094	3.22662	0.0303133	0.975817	0.998855
AC010127.3	0.577771	1.55604	3.28162	0.47417	0.635379	0.998855
CERS6	0.662055	0.809721	1.69915	0.476544	0.633687	0.998855
SPC25	3.08674	-1.66149	1.1688	-1.42154	0.155159	0.998855
BBS5	0.0766032	1.697	2.36351	0.717999	0.472758	0.998855
FASTKD1	0.348555	-0.580938	2.2718	-0.255717	0.798169	0.998855
PPIG	6.59642	0.0408285	0.594395	0.0686892	0.945237	0.998855
PHOSPHO2	1.42156	-0.0467026	1.27013	-0.0367698	0.970669	0.998855
KLHL23	0.416485	-0.890349	3.65618	-0.243519	0.807603	0.998855
SSB	10.876	-0.47604	0.485005	-0.981515	0.326339	0.998855
METTL5	5.9569	-0.0243156	0.617382	-0.039385	0.968583	0.998855
UBR3	0.127372	0.820586	2.77987	0.295189	0.76785	0.998855
MYO3B	0.0679763	1.69699	4.43033	0.38304	0.70169	0.998855
AC007405.4	0.0766032	1.697	2.36351	0.717999	0.472758	0.998855
GORASP2	5.81176	0.93968	0.698096	1.34606	0.178283	0.998855
TLK1	1.12905	-2.34406	1.96547	-1.19262	0.233017	0.998855
METTL8	0.314094	-0.497767	2.07658	-0.239705	0.810559	0.998855
CYBRD1	0.263325	-0.195455	2.14355	-0.0911828	0.927347	0.998855
DYNC1I2	4.44737	-0.550821	0.845834	-0.651216	0.514907	0.998855
SLC25A12	0.430226	1.78524	1.83486	0.972955	0.330575	0.998855
HAT1	2.60228	-0.236494	0.98184	-0.240868	0.809658	0.998855
METAP1D	0.0507692	1.69699	4.43033	0.38304	0.70169	0.998855
ITGA6	0.654023	-1.51269	2.00798	-0.75334	0.451245	0.998855
PDK1	1.13772	2.07928	1.38328	1.50315	0.132801	0.998855
AC013461.1	1.4459	1.42275	1.06536	1.33546	0.181725	0.998855
CDCA7	0.718486	-0.00260545	1.53803	-0.00169402	0.998648	0.999325
SP3	2.18484	1.30836	0.997328	1.31186	0.189567	0.998855
OLA1	4.46917	-0.0429214	0.680431	-0.0630796	0.949703	0.998855
CIR1	2.19613	0.324896	0.942394	0.344756	0.730278	0.998855
SCRN3	0.118746	0.864123	2.61221	0.330802	0.740794	0.998855
GPR155	0.0507692	1.69699	4.43033	0.38304	0.70169	0.998855
ATF2	0.619913	1.19399	1.67179	0.714198	0.475105	0.998855
ATP5G3	7.50186	-0.523107	0.557833	-0.937749	0.348373	0.998855
KIAA1715	1.19175	0.446368	1.18594	0.376385	0.706631	0.998855
MTX2	2.40389	-2.14867	1.43429	-1.49807	0.134115	0.998855
LINC01116	0.0507692	1.69699	4.43033	0.38304	0.70169	0.998855
HNRNPA3	24.3993	0.340261	0.307506	1.10652	0.268503	0.998855
NFE2L2	7.1553	-0.54565	0.628648	-0.867974	0.385408	0.998855
AC079305.10	0.49254	2.65879	2.7296	0.974061	0.330026	0.998855
AGPS	2.2217	1.84386	0.96367	1.91337	0.0557003	0.998855
TTC30B	0.0679763	1.69699	4.43033	0.38304	0.70169	0.998855
TTC30A	0.37083	2.65879	2.71644	0.978776	0.32769	0.998855
RBM45	0.628188	-1.49756	2.00463	-0.747049	0.455034	0.998855
PRKRA	6.24598	0.380311	0.673825	0.564406	0.572478	0.998855
FKBP7	1.39211	-1.01923	1.45543	-0.700294	0.483744	0.998855
PLEKHA3	0.761527	-0.0340513	1.52792	-0.0222861	0.98222	0.998855
TTN-AS1	0.0679763	1.69699	4.43033	0.38304	0.70169	0.998855
SESTD1	1.28822	-1.13759	1.4617	-0.778267	0.436412	0.998855
CWC22	1.72855	0.974367	1.17772	0.827332	0.408049	0.998855
UBE2E3	12.2164	-0.229504	0.49538	-0.463289	0.643158	0.998855
SSFA2	0.560517	1.69614	3.14752	0.53888	0.589969	0.998855
DNAJC10	0.857053	-1.95108	2.19473	-0.888984	0.374012	0.998855
FRZB	0.118746	0.864123	2.61221	0.330802	0.740794	0.998855
NCKAP1	2.47723	-0.126795	0.985904	-0.128608	0.897668	0.998855
DUSP19	0.0507692	1.69699	4.43033	0.38304	0.70169	0.998855
NUP35	0.602354	-1.46986	2.0563	-0.714809	0.474727	0.998855
RP11-438L19.1	0.14458	0.680691	3.04769	0.223347	0.823266	0.998855
LINC01473	0.0766032	1.697	2.36351	0.717999	0.472758	0.998855
ZC3H15	3.40981	0.176571	0.878862	0.200909	0.84077	0.998855
ITGAV	0.845858	-0.369394	1.50342	-0.245702	0.805913	0.998855
FAM171B	0.186722	0.251834	3.01402	0.0835543	0.933411	0.998855
TFPI	0.93877	-0.611109	1.57655	-0.387625	0.698293	0.998855
GULP1	0.37349	-0.755027	2.06442	-0.365732	0.714565	0.998855
DIRC1	0.0507692	1.69699	4.43033	0.38304	0.70169	0.998855
COL3A1	1.59048	1.05265	1.00863	1.04364	0.296652	0.998855
COL5A2	0.221183	0.0487337	3.28227	0.0148476	0.988154	0.998855
WDR75	0.922415	-0.527668	1.5469	-0.341114	0.733018	0.998855
SLC40A1	2.37752	0.437458	0.99581	0.439299	0.660445	0.998855
ASNSD1	0.874658	-0.0270895	1.54439	-0.0175406	0.986005	0.998855
OSGEPL1	0.49254	2.65879	2.7296	0.974061	0.330026	0.998855
OSGEPL1-AS1	0.0766032	1.697	2.36351	0.717999	0.472758	0.998855
ORMDL1	6.23484	-0.153006	0.636773	-0.240284	0.81011	0.998855
PMS1	0.271053	-0.307547	3.23365	-0.0951082	0.924229	0.998855
HIBCH	1.88973	-1.89181	1.44973	-1.30494	0.191913	0.998855
INPP1	0.89726	3.52423	1.85167	1.90327	0.0570049	0.998855
MFSD6	0.0679763	1.69699	4.43033	0.38304	0.70169	0.998855
NEMP2	0.0507692	1.69699	4.43033	0.38304	0.70169	0.998855
AC093388.3	0.169515	0.348694	2.80903	0.124133	0.90121	0.998855
NAB1	1.09467	2.3937	2.01923	1.18545	0.23584	0.998855
GLS	0.424564	3.62057	4.43029	0.81723	0.413797	0.998855
STAT1	0.127372	0.820586	2.77987	0.295189	0.76785	0.998855
MYO1B	0.701279	0.0446443	1.64258	0.0271794	0.978317	0.998855
NABP1	0.135953	0.726775	4.32139	0.168181	0.866441	0.998855
SDPR	0.0507692	1.69699	4.43033	0.38304	0.70169	0.998855
SLC39A10	2.02626	-0.604731	1.10935	-0.545121	0.58567	0.998855
STK17B	0.0507692	1.69699	4.43033	0.38304	0.70169	0.998855
RP11-347P5.1	0.302853	3.62057	4.43029	0.81723	0.413797	0.998855
CCDC150	0.127372	0.820586	2.77987	0.295189	0.76785	0.998855
GTF3C3	1.15468	2.16175	1.2934	1.67137	0.0946486	0.998855
SF3B1	3.93266	0.449669	0.80992	0.555202	0.578756	0.998855
COQ10B	2.02958	0.914055	1.02363	0.892955	0.371881	0.998855
HSPD1	12.8288	-0.342419	0.429076	-0.798039	0.424848	0.998855
HSPE1	52.2795	0.056045	0.342482	0.163644	0.870012	0.998855
MOB4	3.59482	0.314505	0.742121	0.423792	0.671718	0.998855
FTCDNL1	0.727418	4.42204	2.81328	1.57184	0.115987	0.998855
C2orf69	1.13475	1.32507	1.25884	1.05262	0.292517	0.998855
TYW5	0.928428	1.28563	1.30022	0.988776	0.322773	0.998855
C2orf47	0.509443	-1.17968	2.01881	-0.584341	0.558991	0.998855
SPATS2L	2.60406	0.641871	0.855359	0.750411	0.453007	0.998855
KCTD18	0.127372	0.820586	2.77987	0.295189	0.76785	0.998855
SGOL2	3.27446	-0.767602	0.904717	-0.848445	0.39619	0.998855
BZW1	11.4332	0.260175	0.439133	0.592474	0.553533	0.998855
CLK1	0.956923	-0.561188	1.60544	-0.349553	0.726674	0.998855
PPIL3	1.40936	-1.02423	1.4613	-0.700904	0.483363	0.998855
NIF3L1	2.59279	0.632737	0.84629	0.747659	0.454666	0.998855
ORC2	0.730078	0.492507	1.80486	0.272878	0.784947	0.998855
AC005037.3	0.0766032	1.697	2.36351	0.717999	0.472758	0.998855
FAM126B	0.498202	1.19405	1.67103	0.714563	0.474879	0.998855
NDUFB3	15.1071	-0.960547	0.444033	-2.16323	0.0305232	0.998855
CFLAR	2.0019	-0.661738	1.18335	-0.559208	0.57602	0.998855
CASP8	0.353623	2.65879	2.71375	0.97975	0.32721	0.998855
TRAK2	0.339029	-0.620743	3.10618	-0.199841	0.841605	0.998855
STRADB	1.68399	-0.454362	1.11233	-0.408479	0.682922	0.998855
TMEM237	4.31973	-2.1223	1.05857	-2.00488	0.0449763	0.998855
ALS2	0.605707	4.2223	4.35451	0.969638	0.332227	0.998855
FZD7	0.0766032	1.697	2.36351	0.717999	0.472758	0.998855
SUMO1	22.9186	-0.87408	0.401212	-2.1786	0.0293613	0.998855
NOP58	4.45447	-1.38232	0.899401	-1.53694	0.124308	0.998855
BMPR2	0.746714	0.860494	1.89355	0.454433	0.649517	0.998855
FAM117B	0.0679763	1.69699	4.43033	0.38304	0.70169	0.998855
ICA1L	0.0507692	1.69699	4.43033	0.38304	0.70169	0.998855
WDR12	1.84924	-1.81044	1.60359	-1.12899	0.258901	0.998855
CARF	0.585779	2.65879	2.81425	0.944762	0.344781	0.998855
NBEAL1	3.93016	-0.767017	0.901822	-0.850519	0.395036	0.998855
CYP20A1	1.17038	-0.959839	1.85357	-0.517832	0.604576	0.998855
ABI2	2.20214	1.30325	0.96588	1.34929	0.177243	0.998855
RAPH1	0.228911	-0.0565378	3.11741	-0.0181361	0.98553	0.998855
CTLA4	0.0507692	1.69699	4.43033	0.38304	0.70169	0.998855
PARD3B	0.127372	0.820586	2.77987	0.295189	0.76785	0.998855
NRP2	0.353623	2.65879	2.71375	0.97975	0.32721	0.998855
INO80D	0.747285	0.458502	1.57441	0.291222	0.770882	0.998855
NDUFS1	1.69795	1.52338	1.41253	1.07848	0.280819	0.998855
EEF1B2	8.55629	1.13155	0.536408	2.1095	0.0349016	0.998855
FASTKD2	1.16888	0.833979	1.19897	0.695582	0.486691	0.998855
KLF7	0.804021	3.50358	1.83093	1.91355	0.0556782	0.998855
CREB1	2.04297	0.547059	0.982148	0.557002	0.577526	0.998855
METTL21A	2.04442	-0.578208	1.18039	-0.489846	0.624243	0.998855
CCNYL1	0.152308	0.518971	4.3059	0.120526	0.904067	0.998855
FZD5	0.0766032	1.697	2.36351	0.717999	0.472758	0.998855
AC096772.6	0.0766032	1.697	2.36351	0.717999	0.472758	0.998855
IDH1	17.9141	0.197024	0.540478	0.364536	0.715458	0.998855
IDH1-AS1	0.221183	0.0487337	3.28227	0.0148476	0.988154	0.998855
PIKFYVE	0.0507692	1.69699	4.43033	0.38304	0.70169	0.998855
PTH2R	0.330449	-0.581608	3.39845	-0.171139	0.864115	0.998855
MAP2	0.569144	1.72825	1.90624	0.906628	0.364604	0.998855
RPE	1.74029	-1.60265	1.49387	-1.07282	0.283353	0.998855
RP11-260M2.1	0.0507692	1.69699	4.43033	0.38304	0.70169	0.998855
LANCL1	0.118746	0.864123	2.61221	0.330802	0.740794	0.998855
IKZF2	0.237491	-0.107589	2.89752	-0.0371316	0.97038	0.998855
RP11-105N14.1	0.0507692	1.69699	4.43033	0.38304	0.70169	0.998855
SPAG16	1.27075	0.835588	1.22029	0.684744	0.493505	0.998855
BARD1	2.51975	-0.0451162	0.96465	-0.0467695	0.962697	0.998855
ATIC	1.14364	-0.922993	1.46721	-0.629081	0.529296	0.998855
FN1	24.411	1.37816	0.810223	1.70097	0.0889491	0.998855
MREG	0.0507692	1.69699	4.43033	0.38304	0.70169	0.998855
PECR	0.135953	0.726775	4.32139	0.168181	0.866441	0.998855
XRCC5	8.89433	-0.90758	0.563588	-1.61036	0.107319	0.998855
RPL37A	13.069	0.0219832	0.48302	0.0455119	0.963699	0.998855
IGFBP2	1.92126	0.53462	0.99972	0.53477	0.592809	0.998855
IGFBP5	16.6413	0.677476	1.19951	0.564795	0.572213	0.998855
ARPC2	28.9416	-0.773053	0.301751	-2.56189	0.0104104	0.998855
AAMP	1.67861	-0.0842354	1.20906	-0.0696703	0.944456	0.998855
PNKD	9.50065	0.434415	0.554334	0.783671	0.433233	0.998855
TMBIM1	0.925708	0.162012	1.60213	0.101123	0.919453	0.998855
CTDSP1	0.178142	0.307294	2.91209	0.105524	0.91596	0.998855
USP37	0.118746	0.864123	2.61221	0.330802	0.740794	0.998855
RQCD1	4.16542	0.605665	0.701121	0.863853	0.387669	0.998855
BCS1L	1.9064	1.03849	1.20146	0.864362	0.387389	0.998855
RNF25	0.263325	-0.195455	2.14355	-0.0911828	0.927347	0.998855
TTLL4	1.29591	-1.20937	1.45066	-0.833671	0.404467	0.998855
CYP27A1	1.19347	-1.06569	1.59954	-0.666248	0.505253	0.998855
WNT6	0.0507692	1.69699	4.43033	0.38304	0.70169	0.998855
CFAP65	0.0507692	1.69699	4.43033	0.38304	0.70169	0.998855
CNPPD1	1.82589	-1.55337	1.44901	-1.07202	0.283712	0.998855
FAM134A	0.195349	0.229676	2.16726	0.105976	0.915602	0.998855
ZFAND2B	2.07499	0.208852	0.951401	0.21952	0.826245	0.998855
ATG9A	0.484508	-1.06192	2.17182	-0.488951	0.624876	0.998855
ANKZF1	0.560517	1.69614	3.14752	0.53888	0.589969	0.998855
STK16	0.254698	-0.188838	3.28197	-0.057538	0.954117	0.998855
TUBA4A	1.56764	0.0679842	1.15276	0.0589754	0.952972	0.998855
DNAJB2	1.44233	0.665917	1.41883	0.469342	0.638825	0.998855
DNPEP	1.20561	-2.4279	1.97357	-1.23021	0.218618	0.998855
SPEG	0.0679763	1.69699	4.43033	0.38304	0.70169	0.998855
GMPPA	0.586046	-1.35667	2.01031	-0.674856	0.499767	0.998855
CHPF	1.0249	-0.692124	1.50839	-0.458849	0.646343	0.998855
OBSL1	0.169515	0.348694	2.80903	0.124133	0.90121	0.998855
STK11IP	0.118746	0.864123	2.61221	0.330802	0.740794	0.998855
SLC4A3	0.0679763	1.69699	4.43033	0.38304	0.70169	0.998855
EPHA4	0.152308	0.518971	4.3059	0.120526	0.904067	0.998855
CTD-2308L22.1	0.0679763	1.69699	4.43033	0.38304	0.70169	0.998855
SGPP2	0.475333	2.65879	2.72819	0.974563	0.329777	0.998855
FARSB	4.12352	-0.562915	0.782407	-0.719465	0.471854	0.998855
MOGAT1	0.0507692	1.69699	4.43033	0.38304	0.70169	0.998855
ACSL3	4.39136	0.292186	0.681499	0.42874	0.668112	0.998855
AP1S3	0.314094	-0.497767	2.07658	-0.239705	0.810559	0.998855
WDFY1	0.713152	1.19375	1.67473	0.712803	0.475968	0.998855
MRPL44	0.693551	0.19257	1.54031	0.12502	0.900508	0.998855
SERPINE2	0.628188	-1.49756	2.00463	-0.747049	0.455034	0.998855
CUL3	1.26269	0.622371	1.19561	0.520548	0.602681	0.998855
IRS1	0.0766032	1.697	2.36351	0.717999	0.472758	0.998855
RHBDD1	0.246118	-0.168999	2.11102	-0.0800557	0.936193	0.998855
MFF	1.52812	0.81445	1.26126	0.645744	0.518445	0.998855
AGFG1	0.701279	0.0446443	1.64258	0.0271794	0.978317	0.998855
CCL20	0.0766032	1.697	2.36351	0.717999	0.472758	0.998855
TRIP12	0.483609	-1.15868	2.042	-0.567425	0.570425	0.998855
FBXO36	0.14458	0.680691	3.04769	0.223347	0.823266	0.998855
AC009950.2	0.517803	3.62057	4.43029	0.81723	0.413797	0.998855
SP140	0.0507692	1.69699	4.43033	0.38304	0.70169	0.998855
SP140L	0.153206	0.575335	4.30989	0.133492	0.893804	0.998855
SP100	0.365762	-0.692167	3.37099	-0.205331	0.837314	0.998855
CAB39	0.610935	-1.45324	3.38268	-0.429614	0.667477	0.998855
ITM2C	3.70275	-0.19176	1.02952	-0.186262	0.852239	0.998855
GPR55	0.424564	3.62057	4.43029	0.81723	0.413797	0.998855
C2orf72	0.404392	1.98156	2.81697	0.703438	0.481783	0.998855
PSMD1	11.3001	-0.0120529	0.565747	-0.0213044	0.983003	0.998855
ARMC9	0.517803	3.62057	4.43029	0.81723	0.413797	0.998855
B3GNT7	0.14458	0.680691	3.04769	0.223347	0.823266	0.998855
NCL	6.78798	0.192024	0.577691	0.332398	0.739588	0.998855
PTMA	353.93	-0.133272	0.200996	-0.663055	0.507295	0.998855
PDE6D	1.87813	-1.70649	1.59334	-1.07101	0.284163	0.998855
COPS7B	3.55831	-1.18364	0.9625	-1.22976	0.218788	0.998855
DIS3L2	0.0679763	1.69699	4.43033	0.38304	0.70169	0.998855
TIGD1	0.246118	-0.168999	2.11102	-0.0800557	0.936193	0.998855
EIF4E2	3.32324	-1.83041	1.23238	-1.48526	0.137474	0.998855
EFHD1	12.6477	-1.06995	0.662149	-1.61588	0.106121	0.998855
GIGYF2	0.676344	0.205179	1.54951	0.132416	0.894656	0.998855
NGEF	0.246118	-0.168999	2.11102	-0.0800557	0.936193	0.998855
ATG16L1	0.0507692	1.69699	4.43033	0.38304	0.70169	0.998855
DGKD	0.526102	1.98216	2.82679	0.701204	0.483176	0.998855
USP40	0.713723	0.659253	1.98507	0.332105	0.73981	0.998855
HJURP	1.10949	1.05064	1.23907	0.847928	0.396478	0.998855
ARL4C	0.835517	1.5581	3.56409	0.437166	0.661991	0.998855
AGAP1	0.0507692	1.69699	4.43033	0.38304	0.70169	0.998855
COPS8	9.09306	-0.607191	0.672185	-0.903309	0.366362	0.998855
COL6A3	0.356283	-0.679995	3.18615	-0.213422	0.830998	0.998855
MLPH	0.705143	0.6833	2.12302	0.321853	0.747564	0.998855
RAB17	0.212556	0.0978094	3.22662	0.0303133	0.975817	0.998855
LRRFIP1	1.92855	-3.07537	1.9785	-1.5544	0.12009	0.998855
UBE2F	3.98941	0.38405	0.881749	0.435554	0.66316	0.998855
ILKAP	0.221183	0.0487337	3.28227	0.0148476	0.988154	0.998855
HES6	0.984776	-0.38129	1.49087	-0.255751	0.798143	0.998855
PER2	0.0507692	1.69699	4.43033	0.38304	0.70169	0.998855
TRAF3IP1	0.0507692	1.69699	4.43033	0.38304	0.70169	0.998855
ASB1	1.24841	1.06131	1.5807	0.67142	0.501953	0.998855
AC062017.1	0.0766032	1.697	2.36351	0.717999	0.472758	0.998855
NDUFA10	2.34162	-2.2067	1.49156	-1.47945	0.139019	0.998855
MYEOV2	13.5136	-0.381226	0.414022	-0.920786	0.357162	0.998855
GPC1	0.0766032	1.697	2.36351	0.717999	0.472758	0.998855
DUSP28	0.645175	1.78523	1.8503	0.964834	0.334628	0.998855
RNPEPL1	0.0679763	1.69699	4.43033	0.38304	0.70169	0.998855
CAPN10-AS1	0.101538	1.06238	4.35146	0.244143	0.80712	0.998855
CAPN10	0.517803	3.62057	4.43029	0.81723	0.413797	0.998855
C2orf54	0.186722	0.251834	3.01402	0.0835543	0.933411	0.998855
MTERF4	0.0766032	1.697	2.36351	0.717999	0.472758	0.998855
PASK	0.220284	-0.016725	3.05643	-0.00547208	0.995634	0.998855
PPP1R7	4.70483	-1.66204	0.90018	-1.84634	0.0648428	0.998855
HDLBP	1.88822	0.470308	1.05802	0.444517	0.656669	0.998855
SEPT2	7.76265	-0.0764886	0.600511	-0.127372	0.898646	0.998855
FARP2	0.118746	0.864123	2.61221	0.330802	0.740794	0.998855
STK25	1.72167	1.07723	1.62485	0.662972	0.507349	0.998855
BOK	0.0507692	1.69699	4.43033	0.38304	0.70169	0.998855
THAP4	0.457775	-1.046	3.21284	-0.325567	0.744752	0.998855
[truncated: 9,586 more rows]

## Sheet: Table S3
index	baseMean	log2FoldChange	lfcSE	stat	pvalue	padj
KRT19	19134.8	0.212875	0.0324121	6.56775	5.10796e-11	3.53369e-07
KCNC2	58.0523	-1.47633	0.246148	-5.99773	2.00089e-09	4.61406e-06
PCSK1N	74.224	-1.13867	0.188497	-6.04082	1.53331e-09	4.61406e-06
ANKRD30A	1925.63	-0.474083	0.0804367	-5.89386	3.77273e-09	6.52493e-06
AZGP1	3324.1	-0.185503	0.0356617	-5.20174	1.97433e-07	0.000273169
CCND1	4966.87	0.165009	0.0327845	5.03315	4.82497e-07	0.000556319
SPTSSB	286.891	0.522855	0.107597	4.85936	1.17766e-06	0.00116387
LDOC1	714.387	0.311478	0.0678253	4.59236	4.38265e-06	0.0037899
IRX3	534.168	-0.369997	0.0814443	-4.54295	5.54727e-06	0.004264
FAM129A	226.829	0.445515	0.0986045	4.5182	6.23666e-06	0.00431452
LURAP1L	372.063	0.554214	0.125205	4.42644	9.58007e-06	0.00602499
LGALS3BP	4305.06	0.196985	0.0453309	4.3455	1.38961e-05	0.00801108
MND1	48.6154	-0.900635	0.21473	-4.19427	2.73749e-05	0.0145676
TNNT1	833.439	0.396052	0.0962538	4.11467	3.87736e-05	0.0178824
SLC9A3R1	5085.72	0.219329	0.053282	4.11639	3.8486e-05	0.0178824
IGFBP5	609.61	-0.993615	0.244226	-4.06842	4.73329e-05	0.0192617
SYT1	131.642	0.701033	0.172287	4.06897	4.72205e-05	0.0192617
DNAJC12	1737.76	0.307969	0.0762167	4.0407	5.32916e-05	0.0204817
SERPINA6	110.314	-0.681943	0.171474	-3.97694	6.98066e-05	0.025417
CAPS	451.523	0.368969	0.0937468	3.93581	8.29164e-05	0.0286808
MMP24-AS1	1037.11	0.234168	0.0597616	3.91836	8.91532e-05	0.0293696
KCNK6	211.94	-0.465123	0.119865	-3.88038	0.000104294	0.0301948
CENPW	74.7034	-0.753173	0.193666	-3.88903	0.000100646	0.0301948
IRS2	212.2	-0.434908	0.11211	-3.87931	0.000104752	0.0301948
GADD45B	1615.7	-0.346854	0.0904047	-3.83668	0.00012471	0.0308123
RPL27	8080.41	0.136552	0.0355819	3.83768	0.000124201	0.0308123
CEBPD	430.305	-0.450121	0.116789	-3.85415	0.000116132	0.0308123
ISG15	937.35	0.288453	0.074681	3.86247	0.000112246	0.0308123
TSPAN13	8854.99	0.218854	0.0572893	3.82016	0.000133364	0.0318142
PSMC5	1855.79	0.154753	0.041119	3.76355	0.000167519	0.0386299
RMND1	611.736	0.263627	0.0711261	3.70647	0.000210165	0.0469007
CRISPLD1	282.988	-0.55727	0.151131	-3.68734	0.00022661	0.0484504
SRI	1112.57	0.337979	0.0917841	3.68232	0.000231117	0.0484504
GATA3-AS1	185.305	0.484718	0.13243	3.6602	0.000252022	0.0498385
KIAA0101	233.314	-0.45797	0.125126	-3.66007	0.000252146	0.0498385
SMC4	125.285	-0.682929	0.189573	-3.60245	0.000315232	0.0605771
ZNF292	148.702	-0.440171	0.122854	-3.58288	0.000339823	0.0635378
MARCKS	934.976	-0.202251	0.0565826	-3.57444	0.000350976	0.063896
KLF6	1130.94	-0.406229	0.114117	-3.55977	0.000371183	0.0658422
MALAT1	453480	-0.174916	0.049449	-3.5373	0.000404248	0.0699146
LRG1	83.5421	-0.681118	0.194066	-3.50972	0.000448581	0.0756898
SP100	205.705	0.386631	0.11091	3.48598	0.000490339	0.0770947
KCNJ8	97.8055	-0.594878	0.170426	-3.49054	0.000482043	0.0770947
PCDH11X	73.8498	0.903788	0.259055	3.48878	0.000485222	0.0770947
CLDN4	1709.5	-0.263477	0.0759312	-3.46994	0.000520567	0.0800286
BTF3	10899.3	0.0766528	0.0221821	3.45561	0.000549045	0.0825715
MPC2	793.478	-0.248347	0.0722886	-3.43549	0.000591476	0.0870603
MIS18BP1	56.8667	-0.675059	0.19699	-3.42687	0.000610585	0.0880005
ARRDC3	57.8559	-0.673115	0.197782	-3.40331	0.000665736	0.093991
RPS18	27539	0.0823132	0.0247912	3.32025	0.000899353	0.124435
CBR1	473.246	0.264252	0.0798415	3.30971	0.000933929	0.126685
SORD	431.97	-0.625088	0.189544	-3.29785	0.000974274	0.129616
FOSB	1194.4	-0.213804	0.0650952	-3.28448	0.00102172	0.133363
MX1	251.661	0.329107	0.101138	3.25405	0.00113772	0.143105
ANAPC11	4358.45	0.112699	0.0346152	3.25576	0.00113089	0.143105
RPL19	20532.4	0.145823	0.0451403	3.23045	0.00123597	0.152687
RHOC	922.304	0.228457	0.0711815	3.20951	0.00132964	0.161376
GDF15	366.081	-0.350998	0.109545	-3.20414	0.00135469	0.161581
SOX9	80.8709	0.586535	0.183807	3.19105	0.00141759	0.166071
FAM198B	107.194	0.560406	0.176136	3.18166	0.00146434	0.166071
RHOB	1858.46	-0.163254	0.0512483	-3.18555	0.00144479	0.166071
BAMBI	234.233	-0.427928	0.135429	-3.15979	0.00157882	0.176165
SNF8	511.368	0.231859	0.0737008	3.14596	0.00165545	0.181785
ATAD2	124.74	-0.457835	0.146337	-3.12864	0.0017562	0.186913
GSTO2	225.997	0.368654	0.117704	3.13204	0.00173596	0.186913
SELM	1122.5	0.186407	0.0599377	3.11002	0.00187075	0.196089
HSD17B14	51.3721	0.676517	0.218203	3.1004	0.0019326	0.199548
PKMYT1	79.2245	-0.767095	0.247962	-3.0936	0.00197742	0.201174
IRF1	791.973	-0.359708	0.116537	-3.08663	0.00202438	0.202966
ENHO	84.7621	-0.523897	0.170022	-3.08134	0.0020607	0.203656
TCF7	152.573	-0.39953	0.13028	-3.06671	0.00216431	0.210884
ATP6V1B1	87.9969	-0.52589	0.172506	-3.04854	0.00229958	0.217924
RELA	246.303	0.319332	0.10463	3.052	0.0022732	0.217924
ORAI3	67.7991	0.521544	0.172362	3.02587	0.00247922	0.225674
CCDC47	700.187	0.195132	0.0643883	3.03055	0.00244107	0.225674
FCRLB	74.7032	-0.938536	0.310034	-3.02721	0.00246826	0.225674
NME5	144.164	0.40223	0.133755	3.00721	0.00263655	0.236878
ANXA6	476.519	0.217622	0.0728247	2.98831	0.00280528	0.238413
UQCR10	1415.9	0.132578	0.0442479	2.99625	0.00273319	0.238413
ARPC4	1080.21	0.171131	0.0573101	2.98606	0.00282595	0.238413
CD9	2047.59	0.125126	0.0417397	2.99778	0.0027195	0.238413
CPEB4	473.435	-0.329746	0.110312	-2.98921	0.00279697	0.238413
POMP	1253.24	0.159469	0.0535794	2.97632	0.00291735	0.243159
PRSS23	1885.66	0.270852	0.0912748	2.96744	0.00300294	0.244404
SYNGR2	1634.83	0.239662	0.080755	2.96777	0.00299967	0.244404
ZYX	68.4317	0.502004	0.170491	2.94446	0.00323514	0.26024
SAMD8	121.533	0.548443	0.186864	2.93499	0.00333558	0.262222
RRM1	130.874	-0.422039	0.143648	-2.938	0.00330334	0.262222
ITPR2	105.68	-0.43736	0.150032	-2.91511	0.00355558	0.276377
PHLDA1	207.988	0.341496	0.117316	2.91091	0.00360382	0.277014
CDCA5	63.9246	-0.855468	0.297534	-2.87519	0.00403782	0.306963
RAB5C	1153.09	0.194282	0.0677887	2.866	0.00415699	0.312587
SLC25A25	214.804	-0.379123	0.133378	-2.84247	0.00447653	0.332996
PTTG1	166.134	-0.654512	0.231226	-2.83062	0.00464582	0.341912
IGFBP4	242.252	0.279145	0.099334	2.81016	0.00495164	0.360584
IFI27	10888.6	0.1463	0.052293	2.79771	0.0051467	0.370884
OXLD1	607.455	0.180499	0.0649062	2.78092	0.00542044	0.383662
B3GAT3	601.327	0.18512	0.0665886	2.78006	0.00543494	0.383662
ATF3	570.4	-0.429445	0.154762	-2.77487	0.00552241	0.385899
FXYD3	4370.3	0.182149	0.065867	2.76541	0.00568511	0.386371
BRK1	3292.4	0.14341	0.0519121	2.76256	0.00573493	0.386371
BZW2	410.224	0.2544	0.0921217	2.76156	0.00575256	0.386371
MRPL45	357.662	0.241695	0.0872715	2.76947	0.00561483	0.386371
CAPG	147.609	0.367593	0.133386	2.75587	0.00585371	0.389384
PRR4	53.6413	-0.584944	0.21259	-2.75152	0.00593201	0.390835
RPL38	11731.7	0.124204	0.0452426	2.7453	0.00604562	0.394562
IQGAP2	97.6733	-0.651827	0.239991	-2.71605	0.00660654	0.411748
WBP11	1222.51	0.173045	0.0635423	2.7233	0.00646338	0.411748
WBP2	1029.58	0.188713	0.0694077	2.7189	0.00654994	0.411748
GLYR1	122.065	-0.375066	0.137626	-2.72525	0.00642532	0.411748
MVP	455.887	0.214763	0.0789125	2.72154	0.00649787	0.411748
SRSF3	1299.14	-0.152862	0.0573206	-2.66678	0.0076581	0.453023
PLK3	84.0948	-0.461413	0.173129	-2.66513	0.00769585	0.453023
USE1	171.882	-0.342332	0.128514	-2.66376	0.00772719	0.453023
GREB1	47.5884	-0.602856	0.225939	-2.66823	0.00762525	0.453023
SRSF2	2085.17	-0.115123	0.0431828	-2.66596	0.00767692	0.453023
NR4A2	167.315	-0.396058	0.148501	-2.66705	0.00765211	0.453023
NBL1	188.368	-0.303314	0.113324	-2.67652	0.00743911	0.453023
MAFF	305.316	-0.28353	0.106689	-2.65755	0.00787116	0.457586
TRIM47	214.444	0.388816	0.146819	2.64826	0.00809062	0.466424
HSPA5	1428.12	-0.159068	0.0607385	-2.6189	0.00882129	0.470588
SNRPB	1412.68	-0.130115	0.0494096	-2.63339	0.00845381	0.470588
TNFAIP1	86.6239	0.442553	0.167998	2.63427	0.00843175	0.470588
AR	323.125	-0.241115	0.0914456	-2.63671	0.00837154	0.470588
RPL23	9258.39	0.116713	0.0444266	2.62709	0.00861186	0.470588
ANXA7	477.497	0.196526	0.0744446	2.6399	0.00829308	0.470588
PSMB3	1421.38	0.13546	0.0517201	2.6191	0.00881625	0.470588
DNAJB14	164.961	0.391748	0.149633	2.61806	0.00884309	0.470588
TOMM70A	112.403	0.417886	0.15898	2.62854	0.00857518	0.470588
ATOX1	1611.13	0.122836	0.0468038	2.62448	0.00867804	0.470588
PCGF2	136.589	0.380748	0.145732	2.61266	0.00898399	0.474437
SYBU	146.75	-0.34025	0.130384	-2.6096	0.00906484	0.47508
HELLS	67.4028	-0.62075	0.238208	-2.60592	0.00916282	0.476604
FEZ2	188.068	0.283833	0.109436	2.5936	0.00949775	0.488238
CETN2	429.855	0.229127	0.0883801	2.59252	0.00952763	0.488238
STMN3	192.671	-0.329128	0.127279	-2.58587	0.00971323	0.489071
ZNHIT6	66.7104	-0.46439	0.179693	-2.58436	0.00975598	0.489071
NXPH3	61.4001	0.565154	0.218511	2.58639	0.00969883	0.489071
SUMO2	6334.04	0.104018	0.0403201	2.5798	0.00988567	0.492008
RBM17	214.511	-0.268149	0.104853	-2.55737	0.0105467	0.519805
CENPU	140.787	-0.481639	0.18845	-2.5558	0.0105945	0.519805
CYP27A1	288.767	0.321963	0.126545	2.54425	0.0109512	0.522129
DNM2	43.4679	-0.556208	0.221388	-2.51237	0.0119923	0.522129
EIF2S2	1014.7	-0.136179	0.0541924	-2.51289	0.0119748	0.522129
RFXANK	237.591	0.245812	0.0975199	2.52063	0.0117144	0.522129
RNF7	837.145	0.158355	0.063147	2.50772	0.0121513	0.522129
RAD51AP1	66.9044	-0.583201	0.232223	-2.51138	0.0120259	0.522129
PTPRA	191.486	-0.336575	0.132631	-2.53769	0.0111588	0.522129
CD47	543.801	0.182012	0.0716902	2.53887	0.0111211	0.522129
TADA3	588.187	0.179946	0.0717329	2.50856	0.0121226	0.522129
SMC6	74.6678	-0.446079	0.177779	-2.50918	0.0121011	0.522129
USP18	71.0744	0.49666	0.19781	2.51079	0.0120462	0.522129
DYNLRB1	2380.48	0.119658	0.0470453	2.54347	0.0109758	0.522129
CCDC174	49.1853	-0.521961	0.207061	-2.52081	0.0117086	0.522129
GPAT4	206.759	-0.307065	0.122099	-2.5149	0.0119067	0.522129
PTMA	11299.2	-0.130981	0.0514281	-2.54688	0.0108691	0.522129
SMARCD2	147.251	0.310762	0.121908	2.54915	0.0107986	0.522129
QPRT	137.826	0.366224	0.144719	2.53058	0.0113874	0.522129
LDLRAD3	139.235	0.320311	0.127136	2.51944	0.0117542	0.522129
CCNB1	120.783	-0.669865	0.265913	-2.51912	0.011765	0.522129
IDH2	242.761	-0.326344	0.129382	-2.52233	0.0116581	0.522129
ANP32B	696.529	-0.212742	0.0850798	-2.5005	0.0124018	0.523146
TOMM7	2946.69	0.130304	0.0520887	2.50157	0.0123645	0.523146
ANKRD12	316.222	-0.266352	0.106406	-2.50317	0.0123086	0.523146
FGF10	72.0642	0.589587	0.236385	2.49418	0.012625	0.526141
RMI2	85.1515	-0.511801	0.205081	-2.4956	0.0125744	0.526141
PDIA3	984.968	-0.140461	0.0565614	-2.48333	0.0130159	0.526575
TFF3	403.503	0.447408	0.180143	2.48363	0.0130051	0.526575
CSTB	610.119	0.165284	0.0664981	2.48554	0.0129353	0.526575
SSBP2	149.035	0.339303	0.13629	2.48956	0.0127901	0.526575
DMKN	46.9053	0.51585	0.207046	2.49147	0.0127216	0.526575
TPX2	77.5545	-0.681721	0.274937	-2.47956	0.0131546	0.529091
DGUOK	366.498	0.199901	0.0809236	2.47024	0.0135022	0.539933
RP1-313I6.12	347.267	-0.258276	0.10477	-2.46518	0.0136945	0.541297
H2AFZ	2155.6	-0.328988	0.133672	-2.46117	0.0138486	0.541297
CALM3	540.588	-0.168914	0.0685316	-2.46477	0.0137103	0.541297
MESDC1	42.3485	-0.600728	0.244084	-2.46115	0.0138493	0.541297
ATP5H	3054.04	0.135697	0.0552575	2.45573	0.0140599	0.542082
RAC3	951.777	0.145039	0.0590077	2.45796	0.0139728	0.542082
TAF11	209.347	0.296132	0.12084	2.45062	0.0142612	0.542082
GRN	750.786	0.168085	0.0685573	2.45174	0.0142168	0.542082
CERS4	549.572	0.198377	0.0809229	2.45143	0.0142288	0.542082
ASNA1	549.983	0.169135	0.0693445	2.43906	0.0147255	0.548532
METTL23	646.502	0.208275	0.0852315	2.44364	0.01454	0.548532
C1orf132	125.034	-0.381835	0.15671	-2.43657	0.0148273	0.548532
FOS	3909.61	-0.243944	0.100061	-2.43795	0.0147707	0.548532
MIF4GD	323.1	0.24287	0.099491	2.44112	0.0146418	0.548532
CITED2	449.615	-0.258213	0.106142	-2.43272	0.0149859	0.551072
DCK	185.751	-0.322024	0.132651	-2.4276	0.015199	0.551072
CHMP5	1282.11	0.122839	0.0505987	2.42771	0.0151943	0.551072
BRCA1	62.5123	-0.510367	0.210267	-2.42723	0.0152146	0.551072
GPX4	5453.27	0.0800127	0.0329919	2.42522	0.015299	0.551243
MRPL1	102.309	0.338832	0.140204	2.41671	0.0156616	0.555785
RPS25	5685.03	0.067725	0.0279875	2.41983	0.0155278	0.555785
SIAH2	234.239	0.262004	0.108419	2.4166	0.0156661	0.555785
NMNAT3	60.0949	0.440763	0.182933	2.40943	0.0159776	0.563144
RAB34	49.9748	0.480539	0.199705	2.40624	0.0161177	0.563144
POLR2I	753.53	0.150749	0.0626055	2.40792	0.0160435	0.563144
DDIT3	262.371	-0.302991	0.126093	-2.40291	0.0162651	0.565438
RPL23A	19513.9	0.133301	0.0557583	2.39068	0.016817	0.574587
FUS	1653.98	-0.149171	0.0624214	-2.38973	0.0168605	0.574587
CDCA4	44.4975	-0.655705	0.274199	-2.39135	0.0167865	0.574587
GADD45GIP1	1024.95	0.143259	0.059849	2.39368	0.0166804	0.574587
MCCC2	406.776	-0.187981	0.0790983	-2.37655	0.0174753	0.57844
CHMP6	189.007	0.254137	0.10683	2.37889	0.0173649	0.57844
NADSYN1	121.916	0.342032	0.143889	2.37705	0.0174518	0.57844
LYPLA2	94.9576	0.391785	0.164827	2.37695	0.0174565	0.57844
GMNN	134.293	-0.381431	0.160397	-2.37805	0.0174044	0.57844
NR4A1	507.148	-0.310368	0.130246	-2.38293	0.0171753	0.57844
DUSP1	4734.77	-0.193673	0.0816219	-2.37281	0.0176535	0.581557
ZNHIT1	808.094	0.141219	0.059736	2.36405	0.0180766	0.583351
OSR2	74.9596	-0.403821	0.171239	-2.35823	0.0183625	0.583351
FIS1	1125.93	0.133353	0.0565577	2.35782	0.0183826	0.583351
CHORDC1	298.388	-0.221518	0.0936441	-2.36553	0.0180045	0.583351
TEAD1	42.366	-0.519789	0.219501	-2.36805	0.0178823	0.583351
EID1	1222.48	0.153037	0.0647796	2.36243	0.0181557	0.583351
CLTB	389.945	0.206396	0.0870969	2.36973	0.0178011	0.583351
VPS25	790.658	0.175724	0.0744343	2.36079	0.0182362	0.583351
BBOF1	70.5855	0.477293	0.202587	2.35599	0.0184733	0.583554
RPL37	9665.86	0.0563109	0.0239755	2.34869	0.0188397	0.592422
UBE2D3	1088.04	-0.121521	0.0518029	-2.34583	0.0189846	0.593207
TOR1AIP2	163.708	0.274935	0.117252	2.34482	0.0190361	0.593207
MRPS7	1244.04	0.148202	0.0632551	2.34292	0.0191333	0.593561
ID1	63.4769	-0.602351	0.257612	-2.33821	0.0193763	0.595756
ELF3	2837.83	-0.214506	0.0917267	-2.33853	0.0193598	0.595756
CCDC14	159.584	-0.296869	0.127213	-2.33364	0.0196146	0.600416
NOS1AP	77.1838	0.432634	0.186361	2.32148	0.020261	0.601211
MCM4	46.8704	-0.662075	0.285555	-2.31856	0.020419	0.601211
HMGB2	646.816	-0.568173	0.244478	-2.32402	0.0201243	0.601211
FKBP8	543.399	0.158635	0.0681001	2.32944	0.0198358	0.601211
RPL35A	9241.99	0.0785738	0.0339368	2.3153	0.0205966	0.601211
SYCP2	156.719	-0.349079	0.150041	-2.32656	0.0199888	0.601211
MYBPC1	516.646	0.677692	0.292083	2.3202	0.0203299	0.601211
PHB	1074.55	0.136164	0.0586117	2.32315	0.0201711	0.601211
NEAT1	10514.8	-0.147695	0.0637624	-2.31634	0.0205397	0.601211
CTD-2020K17.4	80.8778	0.37462	0.161752	2.31601	0.0205578	0.601211
ALDOC	106.779	0.331386	0.14232	2.32845	0.019888	0.601211
SMC2	127.992	-0.393552	0.170314	-2.31075	0.0208468	0.603423
CCNL2	132.682	-0.33151	0.143418	-2.3115	0.0208055	0.603423
TMC4	340.115	0.200205	0.0871063	2.2984	0.0215392	0.620868
JAGN1	744.099	0.141503	0.0616482	2.29534	0.0217139	0.623306
PCNA	563.55	-0.325032	0.141925	-2.29017	0.0220113	0.629233
RP1-34B20.21	46.1713	-0.523481	0.228739	-2.28855	0.0221056	0.629326
PAIP2	778.045	0.139902	0.0615239	2.27394	0.0229696	0.651244
COX7C	4521.18	0.0681735	0.030021	2.27086	0.0231552	0.651423
RPL28	14555.7	0.0540149	0.0237876	2.27072	0.0231642	0.651423
PNO1	145.941	0.291668	0.128561	2.26872	0.0232856	0.651581
AP1S1	497.535	0.17719	0.0781427	2.26752	0.0233582	0.651581
FLII	73.9938	0.452716	0.199887	2.26486	0.023521	0.653487
TOMM22	626.072	0.151177	0.0669126	2.25932	0.0238633	0.655104
ATP6AP1	847.429	0.130763	0.0578728	2.25948	0.0238535	0.655104
MYL6	3300.35	0.0887753	0.0392423	2.26223	0.023683	0.655104
C1orf21	195.028	-0.350612	0.156258	-2.2438	0.0248451	0.676686
ZDHHC9	72.6914	0.369792	0.164796	2.24394	0.0248363	0.676686
SLC25A1	142.858	0.27544	0.123066	2.23815	0.0252111	0.681292
NACA	7179.19	0.0786855	0.0351444	2.23892	0.0251611	0.681292
NPHP3	41.5851	0.480702	0.215549	2.23012	0.0257394	0.69286
TMPO	111.261	-0.327268	0.146851	-2.22857	0.0258426	0.692941
DIO1	98.5286	0.384099	0.172813	2.22263	0.0262408	0.697117
TBC1D9	850.939	0.175333	0.079048	2.21806	0.0265507	0.697117
DHCR7	127.183	0.302887	0.136365	2.22114	0.0263413	0.697117
ENPP5	81.1532	0.369729	0.166837	2.21611	0.0266841	0.697117
COMT	826.221	0.144081	0.0650236	2.21582	0.0267037	0.697117
NQO1	648.701	0.176653	0.0796985	2.21651	0.0266563	0.697117
SPCS1	1227.83	0.121924	0.0550049	2.2166	0.0266506	0.697117
TOP2A	214.464	-0.834958	0.377562	-2.21145	0.027005	0.699702
YPEL2	114.305	0.312957	0.141488	2.2119	0.0269738	0.699702
SAE1	115.52	-0.343329	0.155542	-2.20731	0.0272921	0.703561
MRPL12	1186.08	0.176414	0.0799563	2.20638	0.0273573	0.703561
CACUL1	169.129	-0.309657	0.140697	-2.20089	0.0277441	0.705744
ENOSF1	191.429	-0.243365	0.110519	-2.20202	0.0276637	0.705744
CTD-2033D15.3	173.253	0.26523	0.120514	2.20083	0.0277483	0.705744
PANK2	78.9937	-0.359583	0.163963	-2.19307	0.0283025	0.709631
CENPH	72.3314	-0.415281	0.189241	-2.19445	0.0282027	0.709631
DNAJB9	336.517	-0.215163	0.0981162	-2.19294	0.0283114	0.709631
POLR2E	454.697	0.214891	0.0979522	2.19383	0.0282473	0.709631
RHOD	318.943	0.233357	0.106631	2.18845	0.0286368	0.71139
TMBIM1	135.809	0.309297	0.141379	2.18772	0.0286901	0.71139
S100A10	939.092	0.135553	0.0619357	2.18861	0.0286249	0.71139
CDK10	44.2253	-0.50979	0.23331	-2.18503	0.0288865	0.713704
GALK2	77.4866	0.360178	0.165279	2.17921	0.0293161	0.715476
CLSTN2	83.1505	-0.354665	0.162868	-2.17763	0.0294339	0.715476
RSPH1	100.69	0.408061	0.187361	2.17794	0.0294108	0.715476
EIF6	1024.42	0.126061	0.0579115	2.17678	0.0294969	0.715476
SUPT4H1	1807.51	0.0936433	0.0430408	2.17569	0.0295788	0.715476
GPD2	48.6401	-0.488364	0.224433	-2.17599	0.0295563	0.715476
DLG5	73.012	-0.459517	0.211496	-2.1727	0.0298029	0.718384
PDS5A	115.032	-0.31827	0.146733	-2.16904	0.0300798	0.720042
SLC2A1	203.337	0.225764	0.10403	2.17018	0.0299929	0.720042
RGS11	68.4185	0.375657	0.173815	2.16125	0.0306762	0.724293
HMGN2	1209.48	-0.186246	0.0860541	-2.16429	0.0304423	0.724293
SKA2	191.206	-0.278644	0.128903	-2.16166	0.0306443	0.724293
C5orf42	65.379	-0.430563	0.199136	-2.16215	0.0306062	0.724293
TMEM223	99.3174	0.308812	0.143541	2.15139	0.0314457	0.725102
ZNF131	169.525	-0.275223	0.127893	-2.15198	0.0313989	0.725102
FAM127B	242.787	0.217641	0.100988	2.15513	0.031152	0.725102
UTP18	227.9	0.228637	0.106305	2.15076	0.0314948	0.725102
FNBP4	154.094	-0.385047	0.178588	-2.15606	0.0310786	0.725102
PLPP1	60.2468	0.442031	0.204813	2.15822	0.030911	0.725102
ZFP36	739.78	-0.297633	0.138514	-2.14876	0.0316538	0.725102
PODXL2	148.638	-0.265798	0.123648	-2.14963	0.0315842	0.725102
BIRC5	259.979	-0.668163	0.310071	-2.15487	0.0311723	0.725102
UQCRC2	789.375	0.127502	0.0593838	2.14708	0.0317867	0.725743
NUCB2	408.886	-0.168596	0.0788081	-2.13932	0.0324099	0.737538
XIAP	130.726	-0.287229	0.134448	-2.13636	0.0326504	0.738156
ATP6V0E1	2750.83	0.0993417	0.0464828	2.13717	0.032584	0.738156
PKIB	337.379	-0.480038	0.225189	-2.1317	0.0330311	0.74433
FLYWCH1	54.6592	0.495795	0.232886	2.12892	0.033261	0.744659
MAP9	260.629	0.19847	0.0931786	2.12999	0.0331722	0.744659
MRPS23	1011.82	0.110942	0.0522514	2.12324	0.0337337	0.747981
TTC36	48.3788	-0.433762	0.204204	-2.12416	0.0336565	0.747981
SYT17	137.874	-0.275619	0.12971	-2.12488	0.0335969	0.747981
SHROOM3	90.6347	-0.343816	0.163677	-2.10058	0.035678	0.750447
TRH	870.114	0.206358	0.0975997	2.11433	0.0344873	0.750447
EIF1AX	799.908	-0.155868	0.0735165	-2.12017	0.0339914	0.750447
ATP5L	1082.1	0.119756	0.0569614	2.10241	0.035517	0.750447
FGFR1	88.3795	-0.331561	0.157343	-2.10725	0.0350957	0.750447
SF3B5	828.292	0.122937	0.0583984	2.10515	0.0352782	0.750447
RMND5A	53.6875	-0.444733	0.210661	-2.11113	0.0347615	0.750447
RPS15	15749.5	0.0507324	0.0240967	2.10537	0.0352593	0.750447
TSC22D1	866.995	-0.223018	0.105832	-2.10729	0.0350925	0.750447
NPY1R	915.4	0.514625	0.242901	2.11866	0.0341192	0.750447
KRTCAP3	196.167	0.266536	0.126747	2.10289	0.0354753	0.750447
RNF25	44.7671	0.456057	0.217123	2.10045	0.0356891	0.750447
ARFGEF2	89.8477	-0.350152	0.166418	-2.10405	0.0353738	0.750447
FAM229B	142.022	0.26548	0.125617	2.1134	0.0345666	0.750447
KCNQ1OT1	223.169	-0.245666	0.11658	-2.10728	0.0350933	0.750447
DAPK3	94.7089	0.358228	0.169653	2.11153	0.0347266	0.750447
RPS24	16132.8	0.0724022	0.0342201	2.11578	0.0343636	0.750447
MYCBP2	76.7856	-0.353365	0.168348	-2.09902	0.0358152	0.750817
MAP3K1	134.28	0.282339	0.134646	2.0969	0.0360023	0.752459
BZW1	1225.31	-0.160269	0.0766829	-2.09003	0.0366155	0.757121
SUMO3	365.6	0.237357	0.113451	2.09215	0.0364248	0.757121
ANK3	55.0388	0.390209	0.186748	2.0895	0.0366631	0.757121
MAZ	363.772	0.242069	0.115795	2.09049	0.0365739	0.757121
RAB30	60.0049	-0.398618	0.190934	-2.08772	0.0368228	0.758156
PGAP2	104.536	-0.304525	0.146331	-2.08106	0.037428	0.766056
CENPE	52.7115	-0.514836	0.247345	-2.08145	0.0373923	0.766056
WEE1	86.9125	-0.337051	0.162162	-2.07848	0.037665	0.768632
BRD2	644.345	-0.137727	0.0664104	-2.07388	0.0380907	0.775034
ELMSAN1	136.159	-0.29431	0.142018	-2.07235	0.0382333	0.775653
CADM1	89.1312	-0.331235	0.160138	-2.06844	0.038599	0.779437
NFAT5	50.2676	-0.421139	0.203651	-2.06795	0.0386451	0.779437
UBE3A	277.199	-0.189133	0.0915641	-2.06558	0.0388683	0.781659
DYRK1B	79.4623	0.397307	0.193452	2.05377	0.0399975	0.802037
PYCARD	743.758	0.175432	0.0861026	2.03748	0.0416024	0.80311
MRI1	46.5149	-0.438918	0.216215	-2.03001	0.042356	0.80311
TRAPPC6B	46.9822	-0.439439	0.215742	-2.03688	0.0416624	0.80311
UNK	337.397	0.202031	0.0995068	2.03032	0.0423238	0.80311
PPP1R15A	675.774	-0.262999	0.129566	-2.02984	0.0423724	0.80311
SGOL2	58.109	-0.835676	0.411508	-2.03076	0.0422789	0.80311
LYPD3	202.898	0.256404	0.125132	2.04906	0.0404559	0.80311
PRR13	872.553	0.122575	0.0599018	2.04627	0.0407297	0.80311
MEAF6	497.564	0.143705	0.0700772	2.05066	0.0402997	0.80311
MT2A	1553.94	-0.216798	0.106722	-2.03144	0.0422108	0.80311
TRIM3	67.873	0.399624	0.196722	2.03141	0.0422133	0.80311
UHRF1	40.8272	-0.640239	0.315414	-2.02984	0.0423728	0.80311
ARMT1	2696.58	0.115545	0.0564475	2.04696	0.0406625	0.80311
PXDN	132.647	-0.278755	0.137049	-2.03398	0.0419535	0.80311
TMA16	168.925	0.243271	0.119768	2.03119	0.0422356	0.80311
EIF5	593.113	-0.207931	0.101962	-2.03929	0.0414207	0.80311
PEX10	126.306	0.311311	0.152037	2.0476	0.0405993	0.80311
NCBP2	306.324	0.179001	0.0879944	2.03423	0.0419285	0.80311
RNF223	40.7975	-0.558845	0.274787	-2.03374	0.0419781	0.80311
GLUL	1968.24	-0.126293	0.0621648	-2.03158	0.0421957	0.80311
UBE2T	173.912	-0.526591	0.260299	-2.02303	0.0430703	0.805769
GBP4	154.695	-0.481201	0.237998	-2.02187	0.0431902	0.805769
RNF149	226.337	0.232296	0.114964	2.02059	0.0433226	0.805769
RPL11	7391.28	0.0637372	0.031545	2.02051	0.0433301	0.805769
DCAKD	108.513	0.277813	0.137514	2.02026	0.0433566	0.805769
ELOF1	302.162	0.180974	0.0894405	2.0234	0.0430322	0.805769
RBM5	65.7491	-0.353593	0.175098	-2.01941	0.0434449	0.805769
TOB2	201.547	-0.22377	0.110491	-2.02523	0.0428439	0.805769
EIF3E	2761.4	0.0828913	0.0411264	2.01552	0.0438498	0.811104
CBX4	105.139	-0.311183	0.154672	-2.01189	0.0442312	0.815977
PSAP	1182.41	0.114394	0.0569172	2.00983	0.0444497	0.817827
RPS27A	14516.1	0.041356	0.0205922	2.00833	0.0446084	0.81857
SDSL	65.1844	0.379958	0.189461	2.00547	0.0449128	0.821976
SPCS3	132.735	-0.270823	0.136363	-1.98605	0.0470278	0.826572
MAN2B2	59.6324	0.390381	0.195903	1.99273	0.0462911	0.826572
ST6GALNAC2	459.925	0.216357	0.108856	1.98755	0.0468614	0.826572
AP2S1	720.307	0.129398	0.0650597	1.98891	0.0467107	0.826572
LSM8	392.233	0.17891	0.0895544	1.99778	0.0457405	0.826572
LETMD1	299.693	0.232166	0.116672	1.98991	0.0466014	0.826572
IFT22	345.761	0.163772	0.0822261	1.99173	0.0464003	0.826572
TCAF1	127.94	0.280905	0.140755	1.9957	0.0459665	0.826572
CD63	3366.32	0.100983	0.0508158	1.98724	0.0468953	0.826572
HEXIM2	69.6054	0.354843	0.178707	1.98562	0.0470756	0.826572
NUF2	48.7068	-0.912028	0.456911	-1.99607	0.0459259	0.826572
PARP9	337.678	0.176404	0.0888395	1.98565	0.047072	0.826572
CCDC90B	118.676	0.273801	0.137638	1.98929	0.0466695	0.826572
IGFBP6	55.9995	0.378224	0.190024	1.99039	0.0465475	0.826572
MAPK8	77.6464	-0.389365	0.195166	-1.99504	0.046038	0.826572
RP9	43.3002	0.459213	0.229532	2.00065	0.0454299	0.826572
IFIT3	76.9489	0.392274	0.197922	1.98196	0.0474834	0.83162
SOD1	2307.45	0.0826021	0.0417319	1.97935	0.0477764	0.834639
PRELID1	1275.24	0.134088	0.0680323	1.97095	0.0487298	0.837056
PRRT3	90.5698	0.387519	0.196925	1.96785	0.0490856	0.837056
BNIPL	100.795	0.413721	0.210842	1.96223	0.0497354	0.837056
CRABP2	5542.46	0.254946	0.129621	1.96687	0.0491987	0.837056
CIAPIN1	63.1783	0.394555	0.200086	1.97193	0.048618	0.837056
SS18L1	50.1315	-0.395343	0.201114	-1.96576	0.049326	0.837056
CLN6	71.0263	-0.367884	0.187255	-1.96462	0.0494584	0.837056
LYRM1	193.489	0.228733	0.115811	1.97506	0.0482611	0.837056
TAF15	226.426	0.241599	0.123111	1.96244	0.0497107	0.837056
GTF2IRD2	40.3073	0.460413	0.234756	1.96124	0.0498507	0.837056
RBM33	63.3503	-0.356511	0.180941	-1.97031	0.0488026	0.837056
TIMM13	1264.69	0.103539	0.0525914	1.96874	0.0489828	0.837056
TUBB4B	1170.38	-0.282361	0.143753	-1.96421	0.0495057	0.837056
TPBG	423.295	0.253674	0.128581	1.97288	0.0485097	0.837056
RFC1	379.042	-0.161886	0.0819173	-1.97621	0.048131	0.837056
MZF1	53.9448	-0.385626	0.196178	-1.9657	0.0493338	0.837056
NSMCE1	550.8	0.186837	0.0953669	1.95913	0.050097	0.839155
CTPS2	43.9972	0.408172	0.20852	1.95747	0.0502921	0.840388
TRIM65	56.0649	0.370774	0.189715	1.95437	0.0506573	0.843942
KRT18	5703.91	0.0978435	0.050131	1.95176	0.0509672	0.843942
RASD1	574.366	-0.231123	0.118492	-1.95054	0.0511118	0.843942
TUBA1A	1448.49	0.149964	0.0768843	1.95052	0.0511147	0.843942
PINK1	42.3669	0.439025	0.225052	1.95077	0.051084	0.843942
SEMA3C	327.169	0.251112	0.12942	1.94028	0.0523452	0.844111
NUP214	40.1457	-0.479111	0.246808	-1.94123	0.0522305	0.844111
HTATIP2	144.978	0.32979	0.1699	1.94108	0.0522481	0.844111
SLAIN2	59.9241	0.370928	0.190795	1.94412	0.0518808	0.844111
FAM133B	948.196	-0.178393	0.0918745	-1.9417	0.0521737	0.844111
PMM1	211.751	0.198889	0.102112	1.94775	0.051445	0.844111
DHRS7B	183.482	0.25267	0.130173	1.94103	0.0522542	0.844111
C19orf24	454.165	0.159944	0.0821518	1.94694	0.0515423	0.844111
AURKA	50.5181	-0.742427	0.381751	-1.94479	0.0518001	0.844111
PSMC3	569.72	0.141126	0.0725211	1.946	0.051655	0.844111
CHPF	109.194	0.288654	0.149011	1.93712	0.0527301	0.848341
CSRNP1	72.0635	-0.496777	0.256767	-1.93473	0.0530229	0.851072
RPS14	25463.8	0.0779169	0.040383	1.92945	0.053675	0.852957
BECN1	346.092	0.174849	0.0907724	1.92624	0.0540744	0.852957
PRMT6	62.6383	-0.345837	0.179213	-1.92975	0.0536372	0.852957
DNAJC3	133.806	-0.371082	0.192059	-1.93213	0.0533436	0.852957
ATP1A4	196.905	0.261036	0.135536	1.92595	0.0541106	0.852957
TIMELESS	41.6775	-0.440865	0.22864	-1.92821	0.0538292	0.852957
VWA9	80.1606	0.325269	0.168899	1.92582	0.0541267	0.852957
H2AFJ	12661.4	0.108174	0.0560895	1.9286	0.0537803	0.852957
PELO	65.3113	-0.354896	0.184763	-1.92081	0.0547552	0.860901
TPD52	1822.18	0.0844512	0.0440093	1.91894	0.0549919	0.862663
ZFAS1	3156.1	0.0728107	0.0379634	1.91792	0.0551216	0.86274
USP1	247.09	-0.203568	0.106286	-1.91529	0.0554555	0.866007
FGD5-AS1	67.3482	-0.335651	0.175415	-1.91346	0.0556891	0.867696
BLVRB	2028.76	0.102629	0.0536819	1.9118	0.0559021	0.869058
TIMP3	1899.58	-0.213445	0.111811	-1.90898	0.0562643	0.872728
GRB2	973.092	0.123154	0.0645747	1.90715	0.0565015	0.874446
POLR1D	761.678	0.150738	0.0791537	1.90437	0.0568614	0.876398
NAGS	134.121	0.354676	0.186257	1.90422	0.056881	0.876398
PPP1CA	926.383	0.120383	0.063327	1.90098	0.057305	0.880969
ASRGL1	76.0252	-0.326252	0.172091	-1.89581	0.0579853	0.885523
ROGDI	281.625	0.197691	0.104185	1.89749	0.0577631	0.885523
SCAI	40.7421	-0.419632	0.221284	-1.89635	0.0579135	0.885523
SERPINA5	488.675	-0.199753	0.107505	-1.85809	0.0631567	0.888365
EFHD1	923.657	0.181895	0.0980925	1.85432	0.0636931	0.888365
EGR1	2054.66	-0.188351	0.0996059	-1.89097	0.058629	0.888365
JUN	3827.35	-0.152914	0.0823675	-1.85649	0.0633838	0.888365
TMED3	388.755	0.14502	0.0780937	1.857	0.0633114	0.888365
FNIP2	43.1194	-0.411797	0.218699	-1.88294	0.0597088	0.888365
POLR2C	145.233	-0.239627	0.129187	-1.85488	0.0636136	0.888365
NDUFA4	3328.76	0.0762524	0.0403275	1.89083	0.0586473	0.888365
HEATR6	95.2515	0.293968	0.157911	1.8616	0.0626594	0.888365
STT3B	46.9208	-0.434233	0.232129	-1.87066	0.0613929	0.888365
AATF	271.987	0.205802	0.110924	1.85535	0.0635469	0.888365
CPSF3L	218.648	0.22594	0.120344	1.87745	0.0604559	0.888365
BST2	62.2482	-0.4023	0.214339	-1.87693	0.0605278	0.888365
KLC1	81.5217	0.302341	0.163013	1.8547	0.0636393	0.888365
TMEM192	65.7702	-0.382303	0.203766	-1.87619	0.0606296	0.888365
GSPT1	410.484	-0.153207	0.0814586	-1.88079	0.0600003	0.888365
C7orf50	327.357	0.164812	0.0879038	1.87491	0.0608047	0.888365
PSMD6	119.818	0.258449	0.136799	1.88926	0.058857	0.888365
PPT1	362.632	0.177063	0.0948871	1.86604	0.0620356	0.888365
EI24	237.143	0.194335	0.103895	1.8705	0.0614138	0.888365
PFN2	488.411	0.145741	0.0783284	1.86064	0.0627943	0.888365
LTV1	81.3173	0.307196	0.163162	1.88276	0.0597324	0.888365
ERRFI1	466.845	-0.303036	0.16199	-1.87071	0.0613853	0.888365
SLC37A4	53.4138	-0.387955	0.209146	-1.85494	0.0636042	0.888365
GHDC	102.645	0.276094	0.147026	1.87785	0.060401	0.888365
TUBA1B	2840.23	-0.20556	0.110812	-1.85504	0.06359	0.888365
MRPS5	193.729	0.197006	0.106073	1.85727	0.0632726	0.888365
NDRG3	147.078	0.253385	0.134059	1.8901	0.0587446	0.888365
ASAP2	45.6644	-0.449108	0.240326	-1.86875	0.0616578	0.888365
ID2	336.166	-0.172009	0.0919975	-1.86971	0.061524	0.888365
PIH1D1	311.578	0.180477	0.096223	1.87561	0.0607086	0.888365
TMEM185B	72.4384	0.351427	0.188268	1.86663	0.0619526	0.888365
HIPK2	81.6297	-0.301587	0.159943	-1.8856	0.0593495	0.888365
MED10	150.487	-0.263973	0.141221	-1.86922	0.0615921	0.888365
UCK1	69.6371	-0.335054	0.180439	-1.85688	0.0633289	0.888365
LRRC23	69.0236	-0.330033	0.174418	-1.89219	0.0584651	0.888365
IFT57	161.637	0.249112	0.132714	1.87706	0.0605101	0.888365
METAP1	105.17	0.288274	0.154217	1.86927	0.0615857	0.888365
TYMS	126.233	-0.532739	0.286782	-1.85764	0.0632198	0.888365
CLDN12	93.6696	0.310357	0.166242	1.8669	0.0619155	0.888365
CMSS1	179.347	-0.247305	0.131969	-1.87396	0.0609366	0.888365
GDAP1	1148.45	-0.318476	0.168774	-1.88699	0.059161	0.888365
CMC2	76.7204	-0.351494	0.18884	-1.86133	0.0626972	0.888365
TMCO3	53.7649	-0.380151	0.205116	-1.85335	0.0638328	0.888522
UFSP2	133.207	-0.244244	0.131931	-1.8513	0.0641267	0.888732
HAGHL	132.391	0.241734	0.130632	1.85049	0.0642424	0.888732
NME1	1126.94	0.13186	0.0712885	1.84967	0.0643618	0.888732
NRIP3	173.409	-0.254732	0.137681	-1.85016	0.0642908	0.888732
ASB16-AS1	52.7314	0.391911	0.212215	1.84676	0.0647813	0.891465
GFRA1	586.973	-0.138392	0.0749479	-1.84652	0.0648174	0.891465
PRKAG1	254.127	0.182526	0.0990172	1.84338	0.0652737	0.89596
PACSIN3	51.439	-0.366097	0.1989	-1.84061	0.065679	0.899737
XRN1	56.347	0.398458	0.219161	1.81811	0.0690473	0.901262
MAD2L1	136.454	-0.293014	0.16081	-1.82211	0.0684381	0.901262
PLGRKT	262.71	0.1889	0.103684	1.82188	0.0684727	0.901262
LINC00993	80.4598	-0.459464	0.251239	-1.82879	0.0674311	0.901262
ARHGAP29	58.0273	-0.41941	0.230568	-1.81903	0.0689074	0.901262
MAPK14	49.8035	0.397136	0.216863	1.83128	0.0670592	0.901262
ERBB4	151.747	-0.261235	0.142858	-1.82864	0.0674542	0.901262
CBWD1	137.733	-0.240344	0.130953	-1.83534	0.0664554	0.901262
TCEA2	223.418	0.218291	0.118964	1.83493	0.0665158	0.901262
NECAB3	565.961	0.132553	0.0728233	1.8202	0.0687287	0.901262
SPEF2	111.215	-0.286002	0.157249	-1.81878	0.0689451	0.901262
ARHGEF26	114.529	-0.252198	0.138655	-1.81889	0.0689286	0.901262
TES	106.815	0.257875	0.141121	1.82733	0.0676507	0.901262
TEFM	96.7363	0.268738	0.146702	1.83187	0.0669715	0.901262
ICE1	74.0066	0.326588	0.178395	1.8307	0.0671458	0.901262
S100A4	206.145	-0.707839	0.387542	-1.82648	0.0677773	0.901262
ATP1A1	330.704	-0.216486	0.118652	-1.82454	0.0680698	0.901262
ECT2	40.6314	-0.501425	0.274528	-1.8265	0.067775	0.901262
TTF1	114.737	-0.256785	0.140123	-1.83257	0.066867	0.901262
DPY30	880.905	0.117597	0.0644956	1.82334	0.0682519	0.901262
CENPF	111.141	-0.584568	0.320989	-1.82115	0.0685848	0.901262
TLK2	117.268	0.279501	0.153482	1.82106	0.0685973	0.901262
LRRC14	51.7427	0.380166	0.208402	1.8242	0.0681221	0.901262
AMD1	1030.66	0.0936921	0.0514415	1.82133	0.0685562	0.901262
CISD3	536.832	0.1397	0.0765365	1.82527	0.0679604	0.901262
PRKCI	78.475	0.300442	0.165328	1.81725	0.069179	0.901282
ZFPL1	221.646	0.184543	0.101702	1.81454	0.069594	0.901643
BATF	138.482	-0.25063	0.138124	-1.81452	0.0695977	0.901643
RPL41	15855.6	0.0597172	0.0328863	1.81587	0.0693901	0.901643
ARPC1B	288.185	0.217142	0.119867	1.81152	0.0700599	0.903452
MRPL44	139.413	0.227363	0.125453	1.81234	0.0699344	0.903452
BMPR2	49.2064	-0.368498	0.203564	-1.81023	0.0702598	0.903452
JUND	210.249	-0.2271	0.12544	-1.81043	0.0702299	0.903452
DFNB31	54.9134	-0.44947	0.248741	-1.80698	0.0707651	0.904904
AFAP1L2	42.011	0.638082	0.352871	1.80826	0.0705662	0.904904
INIP	116.189	-0.257725	0.142578	-1.8076	0.0706685	0.904904
SQSTM1	2131.74	0.13382	0.0741302	1.8052	0.0710439	0.906793
ATF4	1273.11	-0.10299	0.0570964	-1.80379	0.0712641	0.907928
ASF1A	79.467	-0.294147	0.163255	-1.80177	0.0715823	0.910306
RHEB	678.062	-0.124236	0.0690612	-1.79893	0.0720295	0.914312
CPSF2	65.2602	0.332261	0.18479	1.79805	0.0721695	0.914411
CANX	1053.5	-0.0954743	0.0531242	-1.79719	0.0723055	0.914459
CDCA3	41.4227	-0.792972	0.441501	-1.79608	0.0724813	0.91501
NELFA	102.129	0.271917	0.151502	1.79481	0.0726838	0.915895
PGP	152.635	-0.248319	0.138419	-1.79396	0.072819	0.915931
TSTD1	1466.52	0.124673	0.0696049	1.79115	0.073269	0.919918
FDFT1	188.131	0.251956	0.140895	1.78825	0.0737352	0.921863
TMEM147	843.975	0.126713	0.0708803	1.7877	0.0738236	0.921863
PRPF38B	328.987	-0.163546	0.0914301	-1.78875	0.0736544	0.921863
STMN1	593.682	-0.381	0.213436	-1.78507	0.0742494	0.925509
RALGAPB	129.12	-0.247601	0.138827	-1.78352	0.0745018	0.926985
SNRNP70	445.403	-0.130435	0.0734185	-1.7766	0.075634	0.932685
FAM83H	42.7618	-0.44792	0.252347	-1.77502	0.0758953	0.932685
PNPLA2	289.357	0.159655	0.0898458	1.77699	0.0755701	0.932685
PRC1	62.1285	-0.775157	0.436717	-1.77496	0.0759037	0.932685
XPNPEP1	56.1126	0.32875	0.185027	1.77677	0.0756068	0.932685
STX4	177.773	0.196629	0.110712	1.77604	0.0757268	0.932685
COPS6	610.871	0.129169	0.0726772	1.77729	0.0755199	0.932685
NGLY1	51.3679	0.358128	0.201885	1.77392	0.0760765	0.933151
TPD52L2	181.673	-0.201246	0.113582	-1.77181	0.0764265	0.935785
GATA3	3357.48	0.0976892	0.0552469	1.76823	0.0770226	0.939578
C6orf62	137.673	-0.237362	0.134283	-1.76762	0.0771241	0.939578
AK6	292.718	-0.164709	0.0932301	-1.76669	0.0772796	0.939578
SP3	68.258	-0.318888	0.180438	-1.7673	0.0771773	0.939578
CDK1	172.918	-0.618576	0.350458	-1.76505	0.0775549	0.940438
SIRT7	347.596	0.156046	0.088429	1.76465	0.0776222	0.940438
TUSC2	108.527	-0.263344	0.149318	-1.76365	0.0777906	0.940831
NR1D1	78.2935	-0.381277	0.216292	-1.76279	0.077936	0.940945
PCMT1	558.294	0.142725	0.0810129	1.76176	0.0781099	0.941402
PILRB	78.9471	-0.294912	0.167682	-1.75875	0.0786194	0.941653
ZFHX3	84.7699	0.284448	0.161697	1.75914	0.0785534	0.941653
ZWINT	143.142	-0.410982	0.233828	-1.75762	0.0788114	0.941653
RABEP1	255.063	0.17466	0.0991997	1.76069	0.0782907	0.941653
TM4SF1	96.3855	-0.857006	0.487487	-1.75801	0.0787461	0.941653
BRMS1	340.963	0.157367	0.0899026	1.75042	0.0800466	0.950468
PLEKHB1	76.624	0.368155	0.210298	1.75064	0.0800082	0.950468
CHCHD2	3525.08	0.0666728	0.0380872	1.75053	0.080027	0.950468
ARHGDIA	1183.35	0.12727	0.0727212	1.75011	0.0800987	0.950468
YTHDF3	65.9909	-0.384366	0.220119	-1.74618	0.0807804	0.954431
DHPS	431.212	0.163679	0.0937475	1.74596	0.0808186	0.954431
TEX261	52.2833	-0.419711	0.240412	-1.7458	0.0808466	0.954431
HLA-F	50.1166	-0.387488	0.223576	-1.73314	0.0830708	0.961153
H2AFX	94.6121	-0.456417	0.263176	-1.73426	0.0828712	0.961153
ANP32E	88.0987	-0.270201	0.155215	-1.74081	0.0817163	0.961153
FANCD2	64.3382	-0.316555	0.181979	-1.73952	0.0819437	0.961153
ZNF213-AS1	39.9576	-0.403862	0.232893	-1.73411	0.0828984	0.961153
SAC3D1	218.3	-0.280364	0.161363	-1.73747	0.0823042	0.961153
SLC25A29	56.4013	-0.339224	0.195418	-1.73589	0.0825828	0.961153
N6AMT1	44.9398	0.36072	0.207191	1.741	0.0816841	0.961153
TMEM55A	46.6554	0.414441	0.238687	1.73633	0.0825048	0.961153
AMZ2	643.981	0.140373	0.0807372	1.73864	0.0820978	0.961153
GALNT6	85.5692	0.267811	0.15453	1.73307	0.0830832	0.961153
DNAJC7	617.9	0.127261	0.0733406	1.73521	0.0827043	0.961153
BIK	250.277	0.255713	0.14784	1.72967	0.0836896	0.966552
YARS2	62.6137	-0.340618	0.198034	-1.72	0.0854325	0.969181
UQCR11	2060.63	0.0877753	0.0508868	1.72491	0.0845436	0.969181
MRPS18B	374.186	0.193388	0.112086	1.72536	0.0844631	0.969181
METRNL	48.0865	-0.40664	0.236438	-1.71986	0.0854583	0.969181
SCO2	159.663	0.235008	0.136483	1.72188	0.0850909	0.969181
APEX2	53.3934	0.32866	0.19108	1.72001	0.0854298	0.969181
CGNL1	43.5224	-0.440569	0.255148	-1.72672	0.0842173	0.969181
RPL29	7281.08	0.0569566	0.03308	1.72178	0.0851086	0.969181
TAGLN2	1353.99	0.13253	0.0769697	1.72185	0.0850966	0.969181
FEN1	443.073	-0.310525	0.180292	-1.72235	0.0850066	0.969181
SETX	50.2522	-0.353192	0.205094	-1.7221	0.0850515	0.969181
FAM196A	60.8947	0.333833	0.194477	1.71657	0.0860578	0.974383
CRELD2	219.082	-0.198333	0.115662	-1.71476	0.0863884	0.976527
EPHX1	221.664	0.179997	0.105025	1.71384	0.0865581	0.97685
TBX3	601.623	-0.116804	0.0684051	-1.70753	0.087723	0.980414
STUB1	844.558	0.106713	0.0624956	1.70753	0.0877242	0.980414
SLC3A2	382.675	0.136938	0.080104	1.7095	0.0873581	0.980414
N4BP2L1	77.2177	0.286713	0.167883	1.70781	0.0876714	0.980414
RNASEH2A	225.81	-0.299998	0.175311	-1.71123	0.0870384	0.980414
TKT	260.228	0.197933	0.11576	1.70986	0.0872926	0.980414
NUTM2B-AS1	119.619	-0.241129	0.141425	-1.70499	0.0881956	0.984092
CHMP4B	791.279	0.103475	0.0607198	1.70414	0.0883552	0.984285
CARD19	254.103	0.236015	0.138727	1.70129	0.0888887	0.988637
SLC16A6	277.953	0.197325	0.116086	1.69981	0.0891664	0.989143
SERF2	4675.17	0.0800046	0.0470746	1.69953	0.0892202	0.989143
TUBA3D	51.0715	-0.435011	0.258298	-1.68415	0.0921536	0.991029
VTA1	82.7495	0.274155	0.161974	1.69258	0.0905356	0.991029
XIST	996.771	-0.201107	0.11897	-1.6904	0.0909505	0.991029
FTSJ2	105.953	0.254872	0.151441	1.68298	0.0923788	0.991029
PRDX5	695.071	0.109435	0.0646191	1.69355	0.0903516	0.991029
RECQL	73.3263	0.277219	0.164297	1.6873	0.0915452	0.991029
PEMT	260.068	0.20538	0.12205	1.68275	0.092423	0.991029
ODF2L	144.516	-0.266962	0.157869	-1.69103	0.0908303	0.991029
SEZ6L2	66.7872	0.351101	0.207556	1.69159	0.0907233	0.991029
PIR	55.5886	-0.355261	0.210549	-1.68731	0.0915439	0.991029
ELP6	76.0463	0.285881	0.169902	1.68263	0.0924468	0.991029
G6PC3	454.14	0.145071	0.0855043	1.69665	0.0897623	0.991029
LMNB1	49.6372	-0.61241	0.364546	-1.67993	0.0929716	0.991029
BAG1	696.836	0.106777	0.0631725	1.69024	0.0909817	0.991029
MTCH1	529.785	0.119683	0.0712153	1.68058	0.0928453	0.991029
PPAT	76.2946	-0.303793	0.179397	-1.69341	0.090377	0.991029
LAMTOR4	1107.96	0.103072	0.0613526	1.67999	0.0929593	0.991029
NDUFB5	620.12	0.125344	0.074524	1.68192	0.0925835	0.991029
CHCHD5	660.394	0.104268	0.0619487	1.68314	0.0923486	0.991029
IREB2	50.5163	-0.338988	0.200148	-1.69369	0.0903248	0.991029
CCDC74A	170.368	-0.228716	0.135857	-1.68351	0.0922759	0.991029
ATP5O	1070.99	0.104273	0.0616555	1.69121	0.0907958	0.991029
RUVBL1	235.323	0.200367	0.118598	1.68947	0.0911297	0.991029
ENAH	151.834	0.239475	0.142479	1.68077	0.0928073	0.991029
SLC25A39	665.789	0.165189	0.0982948	1.68054	0.0928518	0.991029
DHX40	184.635	0.203001	0.120939	1.67855	0.0932405	0.991216
MRPL16	148.064	0.256101	0.15277	1.67638	0.0936643	0.991216
TNRC6B	179.966	-0.216328	0.129035	-1.6765	0.0936398	0.991216
CDKN3	48.0163	-0.744483	0.444158	-1.67617	0.0937056	0.991216
GSE1	47.2576	-0.370329	0.220744	-1.67764	0.0934175	0.991216
IFT74	79.2922	-0.276527	0.165071	-1.67519	0.093896	0.991714
TRIM24	73.4603	-0.310877	0.185769	-1.67346	0.0942362	0.992277
RARG	102.765	0.244824	0.146245	1.67407	0.0941164	0.992277
NFYB	128.146	-0.269728	0.161958	-1.66542	0.0958292	0.995415
PJA2	127.344	-0.301262	0.180859	-1.66573	0.0957677	0.995415
UBL3	95.1415	0.255988	0.153398	1.66879	0.0951592	0.995415
PERP	1053.57	0.118826	0.0712812	1.667	0.0955144	0.995415
GAPDH	8630.04	0.0608862	0.0365456	1.66603	0.0957072	0.995415
ZCCHC17	191.172	0.201294	0.120633	1.66865	0.0951873	0.995415
CLTA	1341.12	0.0974256	0.0584028	1.66817	0.0952827	0.995415
LGALS8	144.635	-0.247026	0.14822	-1.66661	0.0955912	0.995415
BCAT2	205.949	0.193121	0.115714	1.66896	0.095126	0.995415
CRK	67.0668	-0.290087	0.174656	-1.6609	0.096733	0.996127
CKLF	135.686	-0.22097	0.132777	-1.66421	0.09607	0.996127
COX11	517.215	0.161334	0.0971195	1.66119	0.0966753	0.996127
UBE2I	692.405	-0.110474	0.0664699	-1.66201	0.0965104	0.996127
VAT1	192.856	0.187816	0.11309	1.66076	0.0967617	0.996127
MZT1	140.018	-0.248615	0.149604	-1.66182	0.0965479	0.996127
EXOC5	51.4263	-0.262838	0.274729	-0.956714	0.338712	0.99879
VTI1B	226.002	0.0734889	0.126055	0.582989	0.559901	0.99879
PIGH	134.589	-0.172632	0.217859	-0.792401	0.428127	0.99879
MBIP	51.8246	0.0280706	0.195638	0.143482	0.885909	0.99879
BEST1	71.2046	0.128856	0.207033	0.622395	0.533682	0.99879
RALGAPA1	83.4375	-0.13736	0.172831	-0.794767	0.426749	0.99879
FTH1	77412.3	0.0571336	0.0382739	1.49276	0.135501	0.99879
DAAM1	159.265	-0.051784	0.118584	-0.436688	0.662338	0.99879
FAM177A1	647.843	0.0855694	0.0896413	0.954575	0.339792	0.99879
NFKBIA	1588.07	-0.00807623	0.0778224	-0.103778	0.917346	0.99879
PSMA6	101.426	0.121465	0.155977	0.778739	0.436134	0.99879
EIF2S1	138.285	-0.0665567	0.1355	-0.491193	0.62329	0.99879
SRP54	237.674	0.0197305	0.147102	0.134128	0.893302	0.99879
POLR2G	212.561	0.0814619	0.122785	0.663451	0.507042	0.99879
TMEM258	3313.62	-0.0260952	0.03709	-0.703563	0.481705	0.99879
ATP6V1D	358.353	0.0894154	0.0868812	1.02917	0.303401	0.99879
PPP2R3C	125.023	0.0260312	0.135634	0.191922	0.847803	0.99879
TUT1	90.5279	0.147034	0.152021	0.967198	0.333445	0.99879
ZFP36L1	419.068	0.0164783	0.127924	0.128813	0.897505	0.99879
SYNJ2BP	278.375	-0.0414568	0.0965942	-0.429185	0.667789	0.99879
COX16	133.304	0.034324	0.161207	0.212919	0.83139	0.99879
WDR74	110.21	-0.0189054	0.155373	-0.121678	0.903154	0.99879
SRSF5	1171.27	-0.017341	0.059845	-0.289765	0.771996	0.99879
STX5	80.6889	-0.255247	0.16187	-1.57686	0.114828	0.99879
SLC39A9	87.4433	0.033109	0.186902	0.177146	0.859393	0.99879
PSMA3-AS1	211.364	-0.160198	0.104379	-1.53477	0.12484	0.99879
PSMA3	529.901	-0.0250054	0.088451	-0.282703	0.777404	0.99879
HECTD1	85.0814	0.0543459	0.180124	0.301713	0.762871	0.99879
ERH	1610.79	0.0561418	0.0566417	0.991175	0.3216	0.99879
EXD2	41.2689	0.0832588	0.238634	0.348898	0.727166	0.99879
ACTR10	360.364	0.125283	0.0884997	1.41563	0.156883	0.99879
NXF1	55.5646	0.156808	0.187685	0.835485	0.403444	0.99879
NUBPL	70.6956	-0.0102549	0.201571	-0.0508751	0.959425	0.99879
ARHGAP5	90.2377	-0.139733	0.20076	-0.69602	0.486417	0.99879
SPTSSA	222.462	0.0872713	0.143241	0.609264	0.54235	0.99879
EAPP	346.424	-0.0892784	0.0870605	-1.02548	0.305139	0.99879
TMEM179B	275.75	0.153114	0.113129	1.35345	0.175913	0.99879
NAA30	40.7304	-0.025127	0.28801	-0.0872434	0.930478	0.99879
DCAF5	67.6056	-0.0439648	0.250319	-0.175635	0.860581	0.99879
AHNAK	1444.71	0.0346794	0.0532955	0.650699	0.515241	0.99879
SYT7	115.375	-0.162875	0.159773	-1.01942	0.308006	0.99879
FOXA1	192.139	0.0319514	0.132903	0.240412	0.810011	0.99879
ACTN1	266.996	0.0803707	0.115799	0.694056	0.487647	0.99879
AP5M1	68.769	-0.0672777	0.199809	-0.336711	0.736335	0.99879
RDH11	193.77	-0.0772672	0.113723	-0.679433	0.496863	0.99879
SNX6	258.281	0.0707862	0.111068	0.637324	0.523914	0.99879
MPP5	42.5371	-0.268576	0.224594	-1.19582	0.231765	0.99879
JKAMP	230.172	-0.121726	0.11355	-1.072	0.283719	0.99879
ATP5S	106.964	-0.0604006	0.193454	-0.312221	0.754872	0.99879
MAP4K5	53.6744	-0.00834683	0.19213	-0.0434437	0.965348	0.99879
HSPA2	689.301	0.0731128	0.0870173	0.84021	0.400791	0.99879
MTHFD1	118.929	-0.162544	0.140535	-1.15661	0.247431	0.99879
PYGL	46.1821	-0.25625	0.214719	-1.19342	0.232703	0.99879
METTL12	46.5595	-0.0362279	0.225633	-0.160561	0.872439	0.99879
SYNE2	194.544	-0.118197	0.111852	-1.05673	0.290637	0.99879
TMX1	185.635	-0.0319662	0.109234	-0.292641	0.769797	0.99879
FADS3	136.468	0.178008	0.159454	1.11636	0.264268	0.99879
GANAB	77.4185	0.175247	0.192305	0.911298	0.362138	0.99879
STRN3	67.1245	-0.0457819	0.197776	-0.231483	0.81694	0.99879
CHURC1	409.797	0.0242564	0.1152	0.210558	0.833232	0.99879
C14orf166	856.725	0.0173132	0.0778076	0.222513	0.823915	0.99879
TRMT5	45.3168	-0.216549	0.258178	-0.83876	0.401604	0.99879
PPP2R5E	125.256	-0.0488733	0.163517	-0.298889	0.765025	0.99879
PSMC6	417.7	0.0139583	0.0883226	0.158038	0.874427	0.99879
GNPNAT1	102.651	0.00777236	0.149757	0.0518998	0.958609	0.99879
CGRRF1	62.5412	0.0513208	0.202368	0.253602	0.799803	0.99879
SNAPC1	43.1488	-0.136657	0.228223	-0.598787	0.549315	0.99879
CNIH1	247.787	-0.0748409	0.120355	-0.621833	0.534051	0.99879
HIF1A	72.1431	-0.29835	0.194777	-1.53175	0.125583	0.99879
GMFB	69.3794	0.0630788	0.186315	0.338559	0.734942	0.99879
EML3	52.9995	-0.116516	0.21313	-0.546687	0.584593	0.99879
SLC38A6	45.1434	-0.175593	0.229183	-0.766167	0.443577	0.99879
TXNDC16	62.0087	0.0994	0.27652	0.359468	0.719245	0.99879
SEC23A	54.2981	-0.22823	0.218865	-1.04279	0.297048	0.99879
MNAT1	188.431	-0.0665197	0.134981	-0.492809	0.622148	0.99879
LINC01588	51.6705	0.227975	0.310305	0.734681	0.462534	0.99879
HNRNPUL2	42.7635	0.189683	0.217829	0.870786	0.383871	0.99879
PNN	391.38	-0.00913397	0.0832866	-0.109669	0.912672	0.99879
TMEM30B	99.4858	-0.213814	0.152351	-1.40343	0.160489	0.99879
KLHL28	62.8731	-0.102594	0.187385	-0.547503	0.584033	0.99879
KTN1	931.236	-0.0295284	0.0822604	-0.358963	0.719623	0.99879
FAM179B	82.3942	-0.0529083	0.181958	-0.290773	0.771225	0.99879
MAPK1IP1L	240.407	0.106706	0.106106	1.00566	0.314581	0.99879
FKBP3	399.253	-0.109504	0.0813203	-1.34658	0.178115	0.99879
UBXN1	556.305	0.0985411	0.0849631	1.15981	0.246126	0.99879
RPS29	5320.2	-0.00386419	0.0773351	-0.0499668	0.960149	0.99879
FUT8	153.559	0.0670698	0.173291	0.387035	0.69873	0.99879
SIX1	181.444	0.123628	0.124276	0.994788	0.31984	0.99879
LRR1	40.3914	-0.183489	0.228197	-0.804078	0.421352	0.99879
SOCS4	40.1397	-0.2924	0.229694	-1.273	0.203019	0.99879
MGAT2	58.4162	-0.0566216	0.19834	-0.285477	0.775279	0.99879
DHRS7	385.179	-0.109418	0.118928	-0.920034	0.357555	0.99879
DNAAF2	50.1449	-0.252803	0.2406	-1.05072	0.293389	0.99879
MAX	332.323	0.0224011	0.132472	0.169101	0.865717	0.99879
TIMM9	269.669	0.00685591	0.125659	0.0545598	0.956489	0.99879
UQCC3	226.734	0.0379281	0.127863	0.296631	0.766749	0.99879
KLHDC2	248.649	-0.132861	0.105744	-1.25643	0.208958	0.99879
GPX2	41.8832	-0.328969	0.410974	-0.800462	0.423443	0.99879
NEMF	280.667	0.122893	0.110715	1.11	0.266998	0.99879
PPM1A	137.844	-0.0855742	0.130962	-0.653426	0.513482	0.99879
PCNXL4	61.7042	-0.323524	0.201076	-1.60896	0.107625	0.99879
ARID4A	117.804	-0.143236	0.139112	-1.02965	0.303175	0.99879
TRPT1	75.4264	0.0871617	0.185214	0.4706	0.637926	0.99879
RARRES3	1648.79	-0.0172254	0.0765312	-0.225077	0.82192	0.99879
CFL1	8667.74	0.0526596	0.0396602	1.32777	0.184254	0.99879
NDFIP2	81.7559	-0.049008	0.161554	-0.303353	0.761621	0.99879
RBM26	70.1269	-0.0640162	0.209424	-0.305677	0.759851	0.99879
MUS81	130.204	-0.0072135	0.13959	-0.0516762	0.958787	0.99879
FBXL3	86.2168	-0.22869	0.17558	-1.30248	0.192752	0.99879
CLN5	115.658	-0.0112961	0.161555	-0.0699214	0.944256	0.99879
UCHL3	57.4302	-0.053717	0.229472	-0.234089	0.814916	0.99879
DNAJC3-AS1	40.6143	-0.22545	0.227775	-0.989792	0.322276	0.99879
COMMD6	807.021	0.0150544	0.0717273	0.209884	0.833758	0.99879
DIS3	42.5786	-0.0719758	0.229022	-0.314275	0.753312	0.99879
DACH1	48.929	-0.0592659	0.202579	-0.292557	0.769861	0.99879
FIBP	781.73	0.0855048	0.0610688	1.40014	0.161472	0.99879
SUGT1	232.134	-0.0353841	0.132485	-0.26708	0.789407	0.99879
CCDC85B	1026.3	0.0263602	0.0965048	0.273149	0.784739	0.99879
C11orf68	80.0283	0.136869	0.186741	0.732938	0.463597	0.99879
HNRNPA1L2	47.6485	-0.295367	0.229857	-1.285	0.198792	0.99879
KLF5	55.1172	0.375184	0.244694	1.53328	0.125207	0.99879
OVOL1	129.153	-0.236528	0.157079	-1.50579	0.132121	0.99879
RNASEH2C	641.517	-0.0578052	0.0975188	-0.59276	0.553342	0.99879
UGGT2	76.3617	-0.245684	0.200276	-1.22673	0.219925	0.99879
CUL4A	70.1497	-0.087362	0.175965	-0.496475	0.61956	0.99879
PCID2	70.2075	-0.0395587	0.169019	-0.23405	0.814946	0.99879
ANKRD10	78.4565	-0.313437	0.201235	-1.55757	0.119335	0.99879
ING1	200.745	-0.189772	0.132899	-1.42794	0.153309	0.99879
CARS2	44.4836	0.336635	0.2072	1.62469	0.10423	0.99879
CARKD	69.7798	0.00978588	0.183544	0.0533163	0.95748	0.99879
FAM89B	111.45	-0.00698101	0.141847	-0.049215	0.960748	0.99879
SIPA1	463.486	0.128436	0.0944944	1.3592	0.174084	0.99879
ARGLU1	259.452	-0.169241	0.130967	-1.29224	0.196273	0.99879
TPP2	51.2664	-0.0413891	0.20288	-0.204007	0.838348	0.99879
RP11-12G12.7	50.1944	0.0663732	0.232992	0.284873	0.775741	0.99879
TM9SF2	227.428	-0.063006	0.146339	-0.430547	0.666798	0.99879
KAT5	220.4	0.0474648	0.14712	0.322625	0.746979	0.99879
UBAC2	153.707	-0.177472	0.1381	-1.28509	0.198761	0.99879
STK24	40.0713	-0.248791	0.313913	-0.792548	0.428041	0.99879
FARP1	70.3754	-0.075653	0.247044	-0.306233	0.759427	0.99879
IPO5	49.8019	-0.231714	0.211159	-1.09734	0.272493	0.99879
CKAP2	40.1295	-0.532941	0.431466	-1.23519	0.216761	0.99879
VPS36	73.5371	0.184921	0.186416	0.991977	0.321209	0.99879
DRAP1	1130.94	0.0934577	0.0591755	1.57933	0.11426	0.99879
SART1	179.748	0.0203976	0.118357	0.17234	0.86317	0.99879
ESD	499.662	0.034057	0.0802069	0.424614	0.671118	0.99879
LCP1	44.9311	-0.204507	0.265227	-0.771064	0.440669	0.99879
ZC3H13	269.538	-0.116803	0.115039	-1.01533	0.309948	0.99879
TPT1-AS1	59.8088	0.0207427	0.21814	0.0950886	0.924244	0.99879
RAB1B	299.331	-0.00502069	0.104071	-0.0482428	0.961523	0.99879
TPT1	9826.68	-0.0201318	0.0287453	-0.700349	0.483709	0.99879
YIF1A	886.949	0.070533	0.0901604	0.782306	0.434035	0.99879
GTF2F2	125.366	0.104386	0.156829	0.665603	0.505665	0.99879
GPALPP1	53.9517	-0.291702	0.199586	-1.46154	0.143868	0.99879
NUFIP1	43.0427	-0.125103	0.318231	-0.39312	0.694231	0.99879
B4GAT1	77.174	0.0980382	0.161857	0.605707	0.54471	0.99879
SLC29A2	40.8644	-0.127554	0.218709	-0.583213	0.55975	0.99879
DNAJC15	187.063	0.1037	0.113777	0.911433	0.362067	0.99879
MRPL11	321.327	0.0181877	0.0938016	0.193896	0.846257	0.99879
DPP3	170.001	0.185666	0.121425	1.52905	0.126251	0.99879
ZDHHC24	297.787	0.0128322	0.107693	0.119156	0.905152	0.99879
WBP4	148.857	-0.0596449	0.159316	-0.37438	0.708122	0.99879
KLC2	131.965	0.184299	0.147924	1.24591	0.212798	0.99879
SSSCA1	697.823	0.0288124	0.0968392	0.297528	0.766063	0.99879
PACS1	68.8929	0.0324315	0.171366	0.189252	0.849895	0.99879
NUDT15	46.9945	0.115774	0.214853	0.538851	0.58999	0.99879
UTP14C	45.7712	-0.0714955	0.210926	-0.338961	0.734639	0.99879
EIF1AD	95.4841	0.0836151	0.192456	0.434464	0.663951	0.99879
DHRS12	94.7392	0.166256	0.166684	0.997435	0.318554	0.99879
BANF1	1287.94	0.0216014	0.0754323	0.286368	0.774596	0.99879
WDFY2	52.7791	0.119859	0.230464	0.520075	0.603011	0.99879
INTS6	213.104	-0.0362413	0.136975	-0.264584	0.79133	0.99879
RNASEH2B	104.756	-0.0480281	0.154142	-0.311583	0.755358	0.99879
TRIM13	80.724	-0.188283	0.199954	-0.941635	0.34638	0.99879
SPRYD7	72.6343	-0.2087	0.203248	-1.02682	0.304503	0.99879
KPNA3	61.5938	-0.177683	0.215352	-0.825081	0.409325	0.99879
EBPL	341.946	0.055021	0.0856301	0.642543	0.520521	0.99879
PHF11	112.131	-0.0669578	0.142957	-0.468377	0.639515	0.99879
SF3B2	1146.3	0.0182387	0.0516185	0.353338	0.723835	0.99879
CAB39L	41.5882	-0.347799	0.25801	-1.34801	0.177656	0.99879
FNDC3A	50.4246	0.0280778	0.204611	0.137225	0.890853	0.99879
ITM2B	1779.14	0.00594534	0.0653804	0.0909346	0.927545	0.99879
MED4	212.996	0.0460675	0.104979	0.438826	0.660788	0.99879
SUCLA2	94.4954	0.0983756	0.20535	0.479064	0.631893	0.99879
SCFD1	142.544	-0.0658764	0.165363	-0.398374	0.690355	0.99879
LAMP1	364.81	0.0516838	0.0910494	0.567645	0.570276	0.99879
LTBP3	445.616	0.0558405	0.0765322	0.729635	0.465613	0.99879
DCAF11	115.873	-0.151953	0.16374	-0.928016	0.353399	0.99879
STIP1	172.661	0.110274	0.134651	0.818965	0.412807	0.99879
PCK2	95.9577	-0.106466	0.196235	-0.542544	0.587444	0.99879
DHRS4L2	345.004	-0.0589159	0.0859913	-0.685138	0.493257	0.99879
NUDT22	88.111	-0.178711	0.165713	-1.07844	0.280838	0.99879
DHRS4	52.7429	0.0138999	0.197101	0.0705218	0.943778	0.99879
DHRS4-AS1	100.027	-0.191022	0.145022	-1.3172	0.187773	0.99879
PSME1	1864.82	0.0454885	0.0476361	0.954916	0.33962	0.99879
DHRS2	7831.57	-0.035711	0.101117	-0.353166	0.723964	0.99879
THTPA	71.0311	0.190538	0.20995	0.907539	0.364122	0.99879
NGDN	170.688	-0.139714	0.120997	-1.15469	0.248216	0.99879
DNAJC4	110.472	0.116	0.144903	0.800537	0.4234	0.99879
FKBP2	550.211	0.0272077	0.094288	0.288559	0.772919	0.99879
BAD	182.106	0.115634	0.122321	0.945333	0.344489	0.99879
PABPN1	134.299	-0.132114	0.144023	-0.917312	0.358979	0.99879
SLC7A8	44.3705	-0.0429567	0.21219	-0.202445	0.839569	0.99879
AP1G2	72.3397	-0.102121	0.216479	-0.471735	0.637116	0.99879
EMC9	88.5361	0.00847192	0.153035	0.0553592	0.955852	0.99879
MACROD1	182.665	0.0912646	0.1366	0.668115	0.50406	0.99879
OTUB1	143.736	0.0848679	0.145828	0.581973	0.560585	0.99879
G2E3	48.3191	-0.0952608	0.207358	-0.459402	0.645946	0.99879
NOVA1	103.666	-0.0807121	0.153639	-0.525337	0.599349	0.99879
SDR39U1	100.037	-0.0232825	0.14908	-0.156174	0.875896	0.99879
DHRS1	154.488	0.0799375	0.206534	0.387044	0.698724	0.99879
PLA2G16	534.868	0.0436418	0.0846101	0.515799	0.605995	0.99879
RTN3	385.294	-0.0391754	0.0888283	-0.441024	0.659195	0.99879
RABGGTA	94.2577	0.0384935	0.184805	0.208293	0.835001	0.99879
TINF2	141.49	0.0962608	0.151936	0.633561	0.526367	0.99879
GMPR2	166.164	0.0157499	0.144283	0.10916	0.913076	0.99879
NEDD8	1261.75	0.0819094	0.0593493	1.38012	0.167549	0.99879
MDP1	43.7111	-0.054429	0.22214	-0.245021	0.80644	0.99879
CHMP4A	335.157	-0.0175991	0.102905	-0.171022	0.864206	0.99879
IPO4	41.0753	-0.0467264	0.219152	-0.213215	0.83116	0.99879
IRF9	64.1502	-0.151572	0.188918	-0.802315	0.422371	0.99879
PSME2	1621.3	-0.0258485	0.0862963	-0.299532	0.764534	0.99879
MARK2	52.0357	0.129219	0.190992	0.676566	0.498681	0.99879
COX8A	1240.4	-0.00944525	0.0471797	-0.200197	0.841326	0.99879
C14orf119	215.083	0.0879298	0.147947	0.594331	0.552291	0.99879
TRMT112	686.937	0.108877	0.0758799	1.43485	0.151329	0.99879
ACIN1	100.905	-0.0840812	0.174093	-0.482967	0.62912	0.99879
PSMB5	851.258	0.091636	0.0605939	1.5123	0.130458	0.99879
CAPN1	136.134	0.125167	0.19964	0.626961	0.530685	0.99879
TMEM55B	104.849	-0.202585	0.157964	-1.28248	0.199675	0.99879
APEX1	587.11	0.00238995	0.076192	0.0313675	0.974976	0.99879
POLA2	43.9427	-0.428809	0.328514	-1.3053	0.191791	0.99879
OSGEP	70.6477	0.115453	0.166959	0.691502	0.48925	0.99879
PARP2	49.9407	0.086751	0.198139	0.437828	0.661511	0.99879
CCNB1IP1	67.0198	0.220248	0.189996	1.15922	0.246365	0.99879
DPF2	178.356	-0.0280834	0.122315	-0.229599	0.818403	0.99879
SLC25A45	95.4856	-0.0742725	0.151715	-0.489553	0.62445	0.99879
TTC5	43.8833	-0.376559	0.25985	-1.44914	0.147299	0.99879
UPF3A	211.206	-0.26616	0.165062	-1.61248	0.106857	0.99879
CDC16	74.1883	-0.101181	0.235831	-0.429042	0.667893	0.99879
FRMD8	81.9208	0.0492161	0.163562	0.300903	0.763489	0.99879
TFDP1	48.1617	-0.21597	0.213326	-1.0124	0.311349	0.99879
CMB9-22P13.1	61.5723	0.120841	0.180938	0.667857	0.504225	0.99879
AP000769.1	66.7238	-0.0863162	0.186371	-0.463141	0.643263	0.99879
SCYL1	74.3209	0.0789966	0.191902	0.41165	0.680596	0.99879
MRPL49	209.113	0.0337666	0.162027	0.208401	0.834916	0.99879
GRTP1	44.4935	-0.187777	0.217227	-0.864426	0.387354	0.99879
FAU	12469.5	0.0170505	0.0360611	0.472823	0.63634	0.99879
METTL17	70.713	-0.0242745	0.208424	-0.116467	0.907282	0.99879
PRMT5	108.049	-0.0600086	0.188467	-0.318404	0.750178	0.99879
RBM23	147.806	-0.147339	0.141758	-1.03937	0.298633	0.99879
LRP10	262.361	0.0173822	0.106571	0.163105	0.870436	0.99879
MRPL52	361.311	-0.0360962	0.0804839	-0.44849	0.6538	0.99879
OXA1L	266.874	-0.00774553	0.0935091	-0.0828318	0.933985	0.99879
DAD1	979.086	0.0264545	0.0583134	0.45366	0.650074	0.99879
METTL3	92.5675	0.0409571	0.215579	0.189987	0.84932	0.99879
TOX4	238.787	-0.0540997	0.0993265	-0.544665	0.585984	0.99879
CHD8	47.9644	-0.123814	0.216101	-0.572948	0.56668	0.99879
SF1	254.931	-0.0747538	0.119387	-0.626144	0.53122	0.99879
ATG2A	43.4273	0.250633	0.275809	0.908717	0.3635	0.99879
SUPT16H	161.896	-0.0517966	0.130532	-0.396811	0.691506	0.99879
ARL2	302.564	0.0801894	0.109485	0.732421	0.463912	0.99879
HNRNPC	1037.92	-0.061017	0.0508669	-1.19954	0.230317	0.99879
TM7SF2	135.205	0.115296	0.142304	0.810209	0.41782	0.99879
ZNHIT2	133.407	0.0850382	0.145509	0.584417	0.55894	0.99879
NDRG2	88.3274	0.0117847	0.211911	0.0556117	0.955651	0.99879
ANG	42.185	-0.154877	0.270033	-0.573548	0.566273	0.99879
SDHAF2	350.097	-0.00577763	0.104908	-0.0550733	0.95608	0.99879
TFAM	143.953	0.171724	0.150299	1.14255	0.253227	0.99879
RBM25	381.619	-0.0579928	0.0799978	-0.724929	0.468496	0.99879
USP3	61.274	-0.00928864	0.196116	-0.0473631	0.962224	0.99879
CA12	452.612	-0.060471	0.123661	-0.489005	0.624838	0.99879
METTL15	85.5565	-0.220856	0.162805	-1.35656	0.17492	0.99879
ARL14EP	147.807	0.144895	0.13519	1.07179	0.283813	0.99879
RPS27L	691.552	0.0832835	0.0812355	1.02521	0.305264	0.99879
MPPED2	49.5787	0.251901	0.218391	1.15344	0.248729	0.99879
LACTB	40.352	0.0234935	0.2362	0.0994646	0.920769	0.99879
TPM1	348.486	-0.129938	0.0909671	-1.4284	0.153176	0.99879
RORA	46.1941	-0.250873	0.246287	-1.01862	0.308382	0.99879
ICE2	76.3644	0.0750751	0.184203	0.407566	0.683592	0.99879
ANXA2	1565.28	0.0999434	0.0714701	1.39839	0.161995	0.99879
BNIP2	47.0052	-0.0579456	0.267489	-0.216628	0.828498	0.99879
GTF2A2	392.475	-0.0834565	0.085123	-0.980423	0.326878	0.99879
SLTM	471.898	0.137677	0.0905079	1.52116	0.12822	0.99879
FAM63B	148.237	0.0519088	0.128191	0.404932	0.685528	0.99879
IMMP1L	107.337	-0.102917	0.14464	-0.711541	0.476749	0.99879
RCN1	453.598	0.0726739	0.0822893	0.88315	0.377155	0.99879
FAM96A	273.861	-0.0843037	0.097512	-0.864546	0.387288	0.99879
SNX1	94.0796	-0.0604154	0.149129	-0.405121	0.685389	0.99879
LIN7C	54.9673	-0.0593146	0.202501	-0.29291	0.769591	0.99879
CCDC34	316.495	-0.153412	0.0968787	-1.58354	0.113298	0.99879
AAGAB	118.572	-0.0789146	0.149535	-0.527733	0.597684	0.99879
RPL4	2257.51	0.0249783	0.0614394	0.406552	0.684337	0.99879
UEVLD	63.2046	-0.0124629	0.178149	-0.0699579	0.944227	0.99879
SPTY2D1	81.4298	0.0515077	0.177424	0.290308	0.771581	0.99879
ZDHHC13	48.5667	-0.281813	0.230988	-1.22003	0.222452	0.99879
SNAPC5	88.971	-0.0611747	0.151495	-0.403808	0.686354	0.99879
MAP2K1	74.9025	-0.0370165	0.178993	-0.206804	0.836163	0.99879
RAB11A	723.671	-0.0406702	0.0636115	-0.639352	0.522594	0.99879
ADAM10	61.4017	0.147435	0.190889	0.772357	0.439903	0.99879
PRMT3	42.2968	0.0964331	0.21551	0.447465	0.654539	0.99879
DPP8	79.9893	-0.0478793	0.169915	-0.281784	0.778109	0.99879
CLPX	47.9604	-0.329631	0.226798	-1.45341	0.146109	0.99879
SPG21	201.574	0.0227974	0.106274	0.214515	0.830146	0.99879
OAZ2	233.697	0.121738	0.103627	1.17477	0.240087	0.99879
FANCF	91.0874	0.292991	0.195198	1.501	0.133356	0.99879
TRIP4	47.5185	0.104491	0.214599	0.486911	0.626321	0.99879
SVIP	195.316	0.0350481	0.135041	0.259537	0.795221	0.99879
PPIB	439.356	-0.065233	0.0863275	-0.755645	0.449862	0.99879
HACD3	1184.55	-0.00626575	0.054544	-0.114875	0.908544	0.99879
ZNF280D	59.3103	-0.0658053	0.209376	-0.314293	0.753298	0.99879
MNS1	56.1729	-0.135315	0.192936	-0.701345	0.483088	0.99879
EIF3M	471.27	-0.0346282	0.072114	-0.480187	0.631095	0.99879
NAT10	49.7411	-0.085646	0.236119	-0.362724	0.716811	0.99879
COPS2	200.874	-0.0361471	0.130189	-0.27765	0.781281	0.99879
CAT	146.877	0.0716261	0.160887	0.445195	0.656179	0.99879
APIP	173.179	-0.185921	0.141245	-1.3163	0.188074	0.99879
SECISBP2L	86.3043	0.125594	0.174224	0.720877	0.470985	0.99879
DUT	456.021	-0.11582	0.126123	-0.918314	0.358454	0.99879
MYEF2	82.9921	-0.015404	0.230529	-0.0668202	0.946725	0.99879
SQRDL	116.84	0.00910189	0.190635	0.0477452	0.961919	0.99879
DTWD1	79.056	0.0700536	0.207252	0.338011	0.735355	0.99879
PDHX	166.876	0.206047	0.126773	1.62532	0.104094	0.99879
B2M	8097.48	-0.066171	0.0987393	-0.670159	0.502757	0.99879
SPG11	50.947	0.218959	0.196097	1.11659	0.264171	0.99879
TRIM44	214.26	-0.0413997	0.104647	-0.395615	0.692389	0.99879
EIF3J	374.992	-0.109133	0.102179	-1.06806	0.285494	0.99879
EIF3J-AS1	106.079	-0.0748857	0.142232	-0.526503	0.598539	0.99879
CTDSPL2	41.222	-0.0631974	0.223179	-0.283169	0.777047	0.99879
CASC4	127.381	0.0444601	0.148726	0.298941	0.764985	0.99879
COMMD9	154.77	0.0280027	0.118939	0.235438	0.813869	0.99879
CD44	1065.93	-0.044078	0.0567848	-0.77623	0.437613	0.99879
C15orf61	124.448	0.0984096	0.135457	0.726501	0.467532	0.99879
CAPRIN1	305.742	-0.13169	0.102088	-1.28996	0.197065	0.99879
GABPB1	182.498	0.10699	0.172979	0.618517	0.536234	0.99879
DYX1C1	59.2817	-0.205755	0.223959	-0.918721	0.358242	0.99879
CCPG1	247.866	-0.10093	0.098402	-1.02569	0.305037	0.99879
PIGBOS1	72.1324	-0.130592	0.166249	-0.785522	0.432147	0.99879
RSL24D1	567.877	0.0173249	0.0682434	0.25387	0.799596	0.99879
FAM214A	89.4286	0.030668	0.161848	0.189487	0.849712	0.99879
ARPP19	287.195	-0.0384472	0.0935766	-0.410864	0.681172	0.99879
PRRG4	115.728	-0.268166	0.164527	-1.62992	0.103119	0.99879
MYO5C	75.2037	-0.0739615	0.247663	-0.298638	0.765217	0.99879
SLC27A2	71.0651	-0.188817	0.209438	-0.901544	0.367299	0.99879
GNB5	42.4041	0.227551	0.243343	0.935103	0.349735	0.99879
LEO1	94.7511	0.0322976	0.161803	0.199611	0.841785	0.99879
CD59	998.141	0.102585	0.0845825	1.21284	0.225193	0.99879
TMOD3	82.0747	-0.0381047	0.185798	-0.205086	0.837505	0.99879
LYSMD2	83.5551	0.0779488	0.158822	0.490793	0.623573	0.99879
FBXO3	161.253	0.144857	0.116336	1.24516	0.213073	0.99879
SPPL2A	168.793	0.0573252	0.121603	0.471411	0.637347	0.99879
USP8	197.13	-0.0275878	0.11212	-0.246057	0.805638	0.99879
GABPB1-AS1	224.462	0.0917963	0.100409	0.914224	0.360599	0.99879
CSTF3	136.656	0.0616423	0.147419	0.418143	0.675842	0.99879
C11orf74	112.045	0.203279	0.138083	1.47215	0.140981	0.99879
PIAS1	135.169	-0.0353044	0.139009	-0.253972	0.799517	0.99879
LDHA	1299.31	-0.0809386	0.0656713	-1.23248	0.21777	0.99879
ZSCAN2	48.8802	-0.180573	0.210228	-0.85894	0.390374	0.99879
RP11-382A20.3	126.886	-0.0452115	0.135228	-0.334337	0.738126	0.99879
ZBED5	76.0085	-0.00574248	0.205029	-0.0280082	0.977656	0.99879
C15orf40	92.1383	0.201456	0.154589	1.30317	0.192515	0.99879
FAM103A1	244.591	-0.00947695	0.124125	-0.0763503	0.93914	0.99879
HOMER2	63.0905	-0.043375	0.184298	-0.235353	0.813935	0.99879
RPS17	8725.37	0.010301	0.0354379	0.290677	0.771299	0.99879
ZBED5-AS1	137.747	0.137827	0.126564	1.08899	0.276157	0.99879
MESDC2	279.782	-0.0610332	0.11249	-0.542565	0.587429	0.99879
FAH	64.2203	-0.123179	0.1944	-0.633635	0.526319	0.99879
ZFAND6	350.408	0.0703675	0.10138	0.694098	0.487621	0.99879
MTHFS	83.3405	-0.100551	0.189114	-0.531694	0.594938	0.99879
USP47	123.078	0.0989375	0.139463	0.709419	0.478064	0.99879
CTSH	102.294	0.0130439	0.190687	0.0684044	0.945464	0.99879
MORF4L1	897.812	-0.0179701	0.0567935	-0.316411	0.751691	0.99879
PSMA4	778.437	0.0145931	0.0767617	0.19011	0.849223	0.99879
WDR61	350.551	-0.0216237	0.103433	-0.20906	0.834401	0.99879
WDR73	82.5801	-0.0943529	0.175759	-0.53683	0.591385	0.99879
EIF4G2	709.868	0.0153399	0.070794	0.216683	0.828455	0.99879
SEC11A	674.037	-0.00916849	0.0978833	-0.0936676	0.925373	0.99879
AKAP13	74.5879	0.134384	0.217298	0.618433	0.53629	0.99879
FAM174B	123.377	-0.0403473	0.142059	-0.284018	0.776396	0.99879
UNC45A	87.9699	-0.146759	0.181972	-0.806489	0.419961	0.99879
SWAP70	45.0354	-0.38872	0.247974	-1.56758	0.116978	0.99879
HDDC3	82.6545	0.110339	0.165087	0.66837	0.503897	0.99879
CRTC3	46.4948	0.0723559	0.243535	0.297107	0.766385	0.99879
CIB1	558.977	0.12144	0.0754639	1.60925	0.107562	0.99879
SEMA4B	42.525	-0.0622599	0.229829	-0.270897	0.78647	0.99879
SBF2	44.8254	0.159531	0.233926	0.681975	0.495255	0.99879
DNAJA4	73.9726	0.24025	0.269717	0.89075	0.373063	0.99879
MTRNR2L8	53.2547	-0.165657	0.220469	-0.751383	0.452422	0.99879
CTR9	103.328	-0.16263	0.194803	-0.834843	0.403806	0.99879
ANPEP	649.987	0.111312	0.108607	1.0249	0.305409	0.99879
MESP1	81.9299	-0.0701924	0.189314	-0.370772	0.710807	0.99879
PEX11A	68.612	-0.0650598	0.171324	-0.379748	0.704133	0.99879
ABHD2	318.455	0.0990831	0.0875361	1.13191	0.257672	0.99879
ISG20	122.045	-0.0604382	0.174071	-0.347205	0.728437	0.99879
MRPS11	211.762	-0.0271195	0.10294	-0.263448	0.792205	0.99879
MRPL46	115.39	-0.117491	0.162684	-0.722207	0.470167	0.99879
RNF141	107.491	0.0280218	0.190347	0.147214	0.882963	0.99879
IDH3A	91.5378	0.242639	0.212603	1.14128	0.253754	0.99879
TSPAN3	211.191	-0.0399873	0.105065	-0.380594	0.703504	0.99879
RCN2	291.415	0.00687436	0.0957943	0.0717617	0.942792	0.99879
BBS4	56.3292	-0.0715967	0.215614	-0.33206	0.739844	0.99879
ARIH1	48.9611	0.141622	0.210011	0.674355	0.500086	0.99879
HEXA	125.134	0.0379589	0.150443	0.252314	0.800798	0.99879
PKM	731.999	0.0318301	0.0856822	0.371491	0.710272	0.99879
C11orf58	1101.57	0.0150788	0.0556132	0.271138	0.786285	0.99879
MYO9A	58.5587	-0.116274	0.212757	-0.546509	0.584716	0.99879
RPS13	9611.21	0.0469247	0.0409004	1.14729	0.251261	0.99879
THSD4	243.016	-0.0974738	0.106113	-0.918584	0.358313	0.99879
ADPGK	66.7103	-0.206842	0.186333	-1.11006	0.266971	0.99879
LRRC49	41.5984	0.274363	0.236144	1.16184	0.245299	0.99879
RPLP1	27356.7	-0.0439366	0.0441417	-0.995355	0.319564	0.99879
GLCE	66.5621	-0.0634468	0.199022	-0.318794	0.749883	0.99879
SPESP1	56.6143	-0.11432	0.219936	-0.519785	0.603214	0.99879
PIK3C2A	65.3279	-0.126749	0.190363	-0.665829	0.50552	0.99879
ANP32A	473.666	-0.0610116	0.0825938	-0.738695	0.460092	0.99879
SERGEF	73.7898	0.216083	0.168046	1.28586	0.198492	0.99879
FEM1B	43.2854	-0.168624	0.211257	-0.798195	0.424757	0.99879
GTF2H1	74.1041	0.136696	0.166632	0.820346	0.412019	0.99879
TLE3	151.754	-0.0950372	0.171017	-0.555718	0.578403	0.99879
TSG101	521.39	0.0263571	0.0772768	0.341075	0.733047	0.99879
PSMA1	877.222	0.101983	0.1013	1.00674	0.314058	0.99879
CD276	44.3754	-0.0422636	0.206392	-0.204773	0.837749	0.99879
SCAPER	56.5734	-0.0439308	0.255622	-0.171858	0.863549	0.99879
ETFA	101.539	0.036752	0.178621	0.205754	0.836983	0.99879
FBXO22	98.7121	-0.142182	0.158966	-0.894416	0.371099	0.99879
RASSF10	57.4171	-0.0235841	0.211878	-0.11131	0.911371	0.99879
UBE2Q2	98.7474	0.0923821	0.153237	0.602872	0.546594	0.99879
IMP3	276.733	-0.00354422	0.122399	-0.0289563	0.976899	0.99879
SNUPN	59.3558	-0.0657861	0.205166	-0.320649	0.748477	0.99879
BTBD10	85.0879	-0.0989463	0.188148	-0.525896	0.598961	0.99879
COPB1	195.286	0.0467399	0.105661	0.442356	0.658232	0.99879
SIN3A	52.4544	-0.0706082	0.265058	-0.266387	0.789941	0.99879
FAR1	73.6796	0.0297163	0.214904	0.138277	0.890021	0.99879
COX5A	1043.78	0.019155	0.0623369	0.307281	0.758629	0.99879
FAM219B	42.1178	-0.0512357	0.268486	-0.190831	0.848658	0.99879
MPI	50.317	0.184451	0.199714	0.923574	0.355708	0.99879
SCAMP2	183.329	-0.0877917	0.136016	-0.645451	0.518635	0.99879
ULK3	68.1945	0.118923	0.204738	0.580853	0.56134	0.99879
CLK3	59.1161	0.024491	0.194219	0.1261	0.899653	0.99879
UBL7	119.434	-0.227387	0.146343	-1.5538	0.120233	0.99879
COMMD4	278.669	-0.121581	0.129608	-0.938066	0.34821	0.99879
MED6	97.898	0.257312	0.17344	1.48358	0.13792	0.99879
MFAP1	218.991	-0.0107843	0.114563	-0.094134	0.925003	0.99879
TTC17	180.997	0.0496515	0.124214	0.399726	0.689358	0.99879
BTBD7	57.212	-0.292197	0.226553	-1.28975	0.197139	0.99879
UBR7	42.8577	0.0288437	0.21034	0.137129	0.890929	0.99879
OSBP	41.0471	0.00832152	0.231264	0.0359828	0.971296	0.99879
C14orf142	123.038	0.0981026	0.173586	0.565153	0.57197	0.99879
TMEM251	130.145	0.0781926	0.165921	0.471265	0.637451	0.99879
CCDC86	91.7961	-0.0301904	0.165504	-0.182414	0.855258	0.99879
MOAP1	142.222	-0.034457	0.130596	-0.263845	0.791899	0.99879
ITPK1	116.525	-0.05615	0.195151	-0.287727	0.773556	0.99879
GOLGA5	68.672	0.104039	0.256576	0.40549	0.685118	0.99879
LGMN	111.903	-0.0236728	0.157316	-0.150479	0.880386	0.99879
NDUFB1	788.335	0.0578439	0.0948161	0.610064	0.541819	0.99879
ATXN3	93.9295	-0.0484241	0.201319	-0.240534	0.809917	0.99879
TRIP11	168.504	-0.0491849	0.116462	-0.422325	0.672788	0.99879
TC2N	51.4592	0.124027	0.212828	0.582759	0.560055	0.99879
PPP4R3A	61.6461	-0.281496	0.208076	-1.35285	0.176104	0.99879
PRPF19	383.87	0.0465908	0.117801	0.395506	0.692469	0.99879
C14orf159	51.4163	0.23867	0.199441	1.19669	0.231426	0.99879
DDX24	438.162	0.0735547	0.095436	0.770723	0.440871	0.99879
FAM111A	150.901	-0.1202	0.129779	-0.926188	0.354348	0.99879
IFI27L1	147.389	0.161419	0.124727	1.29418	0.195604	0.99879
AP001258.4	42.323	0.184681	0.212173	0.870428	0.384066	0.99879
WDR25	58.1895	0.172936	0.184966	0.934957	0.34981	0.99879
WARS	73.2393	0.109395	0.172264	0.635043	0.525401	0.99879
YY1	275.675	0.0176121	0.123217	0.142935	0.886341	0.99879
CTNND1	246.532	0.121264	0.117375	1.03313	0.301541	0.99879
ZFP91	63.2555	0.0105761	0.20027	0.0528089	0.957884	0.99879
DEGS2	363.903	0.101081	0.102167	0.989367	0.322484	0.99879
EVL	804.305	-0.00758924	0.0679066	-0.11176	0.911014	0.99879
CCNK	56.0147	-0.171987	0.193051	-0.890889	0.372988	0.99879
RPS6KA5	95.9597	-0.237441	0.181768	-1.30629	0.191456	0.99879
SETD3	75.0631	-0.139905	0.259724	-0.538666	0.590117	0.99879
PAPOLA	324.809	-0.09197	0.101165	-0.909109	0.363293	0.99879
GSKIP	106.291	0.010447	0.154088	0.067799	0.945946	0.99879
GLRX5	163.158	0.0411853	0.157971	0.260715	0.794313	0.99879
CLMN	78.713	-0.117926	0.227078	-0.519321	0.603537	0.99879
DICER1	90.0546	-0.150345	0.200191	-0.751007	0.452648	0.99879
SERPINA1	57.1905	0.052473	0.189816	0.276442	0.782209	0.99879
IFI27L2	276.559	0.199045	0.121897	1.6329	0.10249	0.99879
FAM111B	60.6718	-0.551506	0.348337	-1.58325	0.113364	0.99879
VRK1	56.8546	0.114932	0.205185	0.560139	0.575385	0.99879
CALM1	668.382	-0.0175196	0.0684895	-0.2558	0.798105	0.99879
NRDE2	51.4159	0.0187355	0.233846	0.0801191	0.936143	0.99879
PSMC1	374.772	-0.134256	0.0831705	-1.61422	0.10648	0.99879
MLH3	66.3219	0.0961636	0.254903	0.377255	0.705984	0.99879
EIF2B2	66.845	-0.00695484	0.173787	-0.0400194	0.968078	0.99879
DLST	51.2429	-0.0351103	0.204437	-0.171741	0.863641	0.99879
YLPM1	42.0225	-0.0893037	0.259912	-0.343593	0.731153	0.99879
ISCA2	249.36	0.0203382	0.0962542	0.211296	0.832656	0.99879
NPC2	291.394	-0.0316818	0.121624	-0.260489	0.794486	0.99879
ABCD4	91.2302	-0.080387	0.164521	-0.488614	0.625115	0.99879
ALDH6A1	153.927	0.064752	0.128112	0.505434	0.613254	0.99879
ACYP1	118.592	-0.0336573	0.145617	-0.231136	0.817209	0.99879
TMEM216	67.7568	0.0285548	0.188392	0.151571	0.879525	0.99879
COQ6	113.73	0.275948	0.171557	1.60849	0.107727	0.99879
FAM161B	54.2773	0.0263948	0.209049	0.126261	0.899525	0.99879
PTGR2	84.6557	-0.0509672	0.159755	-0.319033	0.749702	0.99879
CPSF7	115.288	-0.139589	0.173975	-0.802353	0.422349	0.99879
PNMA1	112.532	-0.00412959	0.147209	-0.0280527	0.97762	0.99879
ACOT4	90.5261	0.159873	0.213929	0.747315	0.454873	0.99879
NUMB	57.7619	-0.272386	0.19844	-1.37263	0.169866	0.99879
PSEN1	76.7218	0.0965408	0.184091	0.52442	0.599987	0.99879
ENTPD5	72.6278	-0.141254	0.28386	-0.49762	0.618752	0.99879
PPP2R5C	164.993	-0.0261112	0.114625	-0.227797	0.819804	0.99879
TMED10	756.581	-0.076802	0.0715146	-1.07393	0.282852	0.99879
TKFC	179.333	0.0486347	0.154628	0.314527	0.753121	0.99879
EFCAB11	43.9029	-0.26413	0.219477	-1.20345	0.228801	0.99879
ZC3H14	93.8981	0.0600452	0.190616	0.315006	0.752757	0.99879
SEL1L	115.153	-0.138305	0.135552	-1.02031	0.30758	0.99879
TMEM109	269.877	-0.0103448	0.0922919	-0.112088	0.910754	0.99879
SNW1	286.56	-0.00281136	0.105288	-0.0267016	0.978698	0.99879
SLIRP	733.578	0.0366323	0.0690876	0.53023	0.595953	0.99879
SPTLC2	59.4971	-0.282687	0.248213	-1.13889	0.254749	0.99879
TMEM132A	209.703	0.00287738	0.114025	0.0252345	0.979868	0.99879
TMEM138	131.646	-0.148265	0.152558	-0.971862	0.331119	0.99879
AHSA1	342.091	0.0525131	0.108877	0.482316	0.629581	0.99879
GSTZ1	155.714	-0.14475	0.165321	-0.87557	0.381264	0.99879
ELF1	160.339	-0.052223	0.117431	-0.444713	0.656527	0.99879
GPATCH2L	100.269	-0.167685	0.169373	-0.990031	0.322159	0.99879
VPS37C	178.994	0.0542659	0.120638	0.449826	0.652836	0.99879
IFT43	261.754	0.0617057	0.115566	0.533945	0.59338	0.99879
C14orf1	305.361	0.153093	0.10933	1.40028	0.16143	0.99879
TTLL5	44.8235	0.0813015	0.335145	0.242586	0.808326	0.99879
DDB1	265.808	-0.020102	0.0987475	-0.20357	0.838689	0.99879
TMED8	46.1158	0.209267	0.232574	0.899786	0.368234	0.99879
API5	89.0158	0.0922779	0.177774	0.519073	0.60371	0.99879
DYNC1H1	109.338	-0.133533	0.175868	-0.759281	0.447685	0.99879
WDR20	77.3183	-0.0127231	0.259768	-0.0489789	0.960936	0.99879
PEX16	273.162	0.0979806	0.124732	0.785531	0.432142	0.99879
IVD	94.3384	-0.0795953	0.159844	-0.497957	0.618514	0.99879
SRP14	2997.42	0.0210652	0.0429737	0.490187	0.624001	0.99879
EIF2AK4	57.4172	0.142683	0.186236	0.766141	0.443593	0.99879
FSIP1	1048.69	-0.00739412	0.0715093	-0.103401	0.917645	0.99879
CTD-2033D15.1	53.7125	0.267782	0.192748	1.38929	0.164746	0.99879
DGKZ	46.9205	0.0109647	0.229471	0.0477824	0.96189	0.99879
MDK	1213.94	0.0612257	0.168219	0.363964	0.715885	0.99879
ATG13	58.4316	-0.230076	0.20059	-1.14699	0.251384	0.99879
ARHGAP1	88.1511	0.0157287	0.162399	0.0968525	0.922844	0.99879
CKAP5	59.3465	-0.205742	0.206084	-0.998341	0.318114	0.99879
C11orf49	94.0025	-0.0313526	0.152598	-0.205459	0.837214	0.99879
THBS1	91.9451	0.0407014	0.220959	0.184203	0.853854	0.99879
RP11-624L4.1	66.2977	-0.146854	0.177972	-0.825151	0.409286	0.99879
DPH6	77.2303	0.198384	0.195644	1.014	0.310582	0.99879
ZNF770	61.1762	-0.0363347	0.202043	-0.179837	0.857281	0.99879
AQR	42.9152	-0.0880179	0.212906	-0.413412	0.679305	0.99879
C15orf57	101.113	-0.204147	0.151084	-1.35121	0.176627	0.99879
RMDN3	157.872	0.166332	0.124184	1.3394	0.18044	0.99879
DNAJC17	55.4597	-0.203598	0.263871	-0.771583	0.440362	0.99879
TP53I11	192.257	0.0187898	0.127724	0.147113	0.883043	0.99879
HSD17B12	248.124	0.0183675	0.123547	0.148669	0.881815	0.99879
TUBGCP4	54.3723	-0.112199	0.19839	-0.565544	0.571704	0.99879
ADAL	68.7041	-0.138676	0.175684	-0.78935	0.429907	0.99879
CCNDBP1	145.036	-0.00785051	0.128122	-0.0612736	0.951141	0.99879
LRRC57	49.7418	-0.0628822	0.291416	-0.215782	0.829158	0.99879
SNAP23	168.13	0.0336154	0.124409	0.2702	0.787006	0.99879
ZNF106	97.3393	-0.114524	0.158167	-0.724068	0.469024	0.99879
TMEM87A	386.304	0.0719321	0.0859479	0.836926	0.402634	0.99879
NOP10	503.187	-0.0171771	0.0727327	-0.236168	0.813303	0.99879
EHD4	114.208	-0.0839045	0.240585	-0.348753	0.727275	0.99879
NDUFAF1	87.613	-0.0968478	0.196832	-0.492033	0.622696	0.99879
NUSAP1	138.054	-0.69892	0.509618	-1.37146	0.170232	0.99879
CHP1	115.76	0.130651	0.132768	0.984054	0.325089	0.99879
INO80	39.9943	0.0375422	0.243762	0.154012	0.877601	0.99879
RHOV	95.7513	0.217324	0.185663	1.17053	0.241789	0.99879
SPINT1	383.778	0.059763	0.123118	0.485413	0.627383	0.99879
RP11-532F12.5	167.643	-0.0550922	0.156403	-0.352246	0.724654	0.99879
ZFYVE19	89.6292	-0.0822166	0.164324	-0.500334	0.61684	0.99879
RTF1	459.445	0.0146917	0.0929128	0.158124	0.874359	0.99879
ARFGAP2	167.13	0.00424979	0.125677	0.0338151	0.973025	0.99879
EMC4	446.105	0.0247082	0.101031	0.24456	0.806797	0.99879
KATNBL1	83.137	0.0143594	0.181266	0.0792174	0.93686	0.99879
SSRP1	240.872	-0.0162805	0.117204	-0.138908	0.889523	0.99879
TIMM10	289.174	0.0536038	0.0958151	0.55945	0.575855	0.99879
CRIP2	1053.93	-0.0364156	0.122685	-0.296821	0.766603	0.99879
NUDT14	389.711	0.0436779	0.0832298	0.524787	0.599731	0.99879
UBE2L6	505.204	0.0900945	0.0742719	1.21303	0.225117	0.99879
AKT1	53.7476	-0.173031	0.193041	-0.896346	0.370068	0.99879
SIVA1	575.076	0.00817753	0.103388	0.0790954	0.936957	0.99879
C14orf2	1197.57	0.0721117	0.0719244	1.0026	0.316052	0.99879
CRIP1	1082.53	0.109555	0.0837243	1.30853	0.190695	0.99879
ZFYVE21	193.421	0.171246	0.114488	1.49575	0.134719	0.99879
MED19	323.256	0.130169	0.0865628	1.50375	0.132645	0.99879
BAG5	95.1921	-0.156996	0.187737	-0.836255	0.403012	0.99879
TMX2	328.86	-0.0155216	0.125929	-0.123257	0.901904	0.99879
TRMT61A	46.0315	0.173528	0.232617	0.745984	0.455677	0.99879
CKB	400.869	-0.0760852	0.131307	-0.579447	0.562288	0.99879
MARK3	93.8028	0.0661381	0.161565	0.409358	0.682277	0.99879
C11orf31	1460.14	0.00638901	0.0525718	0.121529	0.903272	0.99879
CINP	109.598	-0.0290918	0.195886	-0.148514	0.881937	0.99879
APOPT1	161.173	0.122293	0.123792	0.987889	0.323207	0.99879
HSP90AA1	8183.28	-0.0292345	0.0592527	-0.493386	0.62174	0.99879
NUP160	67.4804	0.0528791	0.184109	0.287217	0.773946	0.99879
C14orf80	51.7611	0.145808	0.200122	0.728597	0.466248	0.99879
EMC7	357.938	0.0282259	0.0979682	0.288113	0.77326	0.99879
DDB2	79.357	-0.0832806	0.21126	-0.394209	0.693427	0.99879
TJP1	47.201	0.0418813	0.208056	0.201298	0.840466	0.99879
HERC2	46.9033	0.0126354	0.243399	0.0519122	0.958599	0.99879
ACP2	106.614	-0.0104317	0.148044	-0.0704631	0.943825	0.99879
SNRPN	140.884	-0.00393305	0.151966	-0.0258812	0.979352	0.99879
CYFIP1	93.5271	0.149357	0.155969	0.957603	0.338263	0.99879
NIPA2	141.024	0.0171779	0.133043	0.129116	0.897266	0.99879
MTCH2	312.907	-0.0284099	0.0893063	-0.318117	0.750396	0.99879
SLC39A13	53.0282	-0.0905963	0.231309	-0.391668	0.695303	0.99879
NDUFS3	543.764	0.0762791	0.0979958	0.778391	0.436338	0.99879
PTPMT1	149.963	-0.0227833	0.126872	-0.179577	0.857485	0.99879
IGHM	109.836	0.14656	0.16551	0.885501	0.375887	0.99879
KBTBD4	75.466	-0.00894188	0.209764	-0.0426282	0.965998	0.99879
IGHG3	352.48	0.0101646	0.122996	0.0826419	0.934136	0.99879
IGHG1	448.2	-0.0534155	0.117279	-0.455458	0.64878	0.99879
IGHA1	97.9286	-0.160623	0.1609	-0.998276	0.318146	0.99879
IGHG4	247.336	0.168082	0.128282	1.31025	0.190112	0.99879
CELF1	185.768	-0.0234147	0.118062	-0.198325	0.842791	0.99879
IRF2BPL	216.197	-0.0235143	0.124984	-0.188139	0.850768	0.99879
PXMP2	207.087	-0.0760855	0.113491	-0.670407	0.502598	0.99879
NHLRC3	154.946	-0.190109	0.173398	-1.09637	0.272917	0.99879
DYRK4	43.5749	0.0466794	0.263318	0.177274	0.859293	0.99879
ASB13	97.5361	-0.171685	0.158519	-1.08305	0.278785	0.99879
PARP11	45.9802	0.143314	0.225521	0.63548	0.525115	0.99879
FAM208B	95.9728	0.154547	0.156507	0.987478	0.323409	0.99879
TULP3	60.5197	-0.103639	0.201863	-0.513411	0.607664	0.99879
RHNO1	71.1296	-0.0736753	0.198907	-0.370401	0.711084	0.99879
GDI2	636.643	0.00249575	0.0917139	0.0272123	0.97829	0.99879
FBXO18	54.3911	0.336808	0.203324	1.65651	0.097619	0.99879
ITFG2	65.3097	0.021288	0.252503	0.0843081	0.932812	0.99879
FKBP4	1084.8	0.109927	0.0780944	1.40762	0.159244	0.99879
ADIPOR2	237.167	0.0854775	0.0959083	0.891242	0.3728	0.99879
ERC1	44.788	-0.261327	0.223484	-1.16933	0.24227	0.99879
KIN	93.536	0.15013	0.173649	0.864557	0.387282	0.99879
WNK1	200.821	-0.0469205	0.116109	-0.404108	0.686133	0.99879
KDM5A	136.073	-0.162925	0.14269	-1.14181	0.253532	0.99879
PAOX	43.9569	0.0680139	0.210818	0.322618	0.746984	0.99879
ECHS1	514.522	0.114615	0.106991	1.07126	0.284053	0.99879
NDUFA9	305.611	0.0710077	0.104804	0.677531	0.498069	0.99879
NET1	131.351	-0.269281	0.197005	-1.36687	0.171665	0.99879
TNFRSF1A	128.589	0.113535	0.1745	0.650632	0.515284	0.99879
LTBR	147.938	0.0243849	0.147645	0.165159	0.868819	0.99879
PHB2	458.048	0.0139374	0.0723717	0.192581	0.847287	0.99879
PTPN6	85.8374	0.0105715	0.170281	0.0620825	0.950497	0.99879
ENO2	118.159	-0.0353528	0.147011	-0.240478	0.80996	0.99879
THYN1	58.8443	0.239295	0.228599	1.04679	0.295197	0.99879
TPI1	2073.93	0.0460723	0.0420454	1.09577	0.273178	0.99879
USP5	109.144	0.0890304	0.147367	0.604142	0.545749	0.99879
PTMS	1289.58	0.0625526	0.0893469	0.70011	0.483859	0.99879
MLF2	661.569	0.0388276	0.090133	0.430781	0.666628	0.99879
ZNF511	127.673	0.0945854	0.140424	0.673569	0.500586	0.99879
COPS7A	181.11	0.0581077	0.117704	0.493678	0.621534	0.99879
CHD4	204.893	-0.087258	0.1192	-0.73203	0.46415	0.99879
ZMYND11	77.5848	-0.106051	0.167365	-0.633653	0.526308	0.99879
GTPBP4	152.455	-0.0903284	0.159169	-0.567501	0.570374	0.99879
IDI1	177.401	-0.130419	0.17532	-0.743889	0.456943	0.99879
NOP2	44.5412	-0.193925	0.23227	-0.834913	0.403767	0.99879
MRPL51	959.723	-0.021992	0.0974799	-0.225606	0.821508	0.99879
AKR1C3	52.153	-0.0817976	0.231561	-0.353244	0.723905	0.99879
TAPBPL	126.788	-0.089913	0.13399	-0.671043	0.502193	0.99879
ING4	161.222	0.164175	0.150248	1.0927	0.274527	0.99879
ATP5C1	751.554	0.00514845	0.0841875	0.0611545	0.951236	0.99879
TUBGCP2	152.504	0.100717	0.122667	0.821063	0.41161	0.99879
PWWP2B	45.0812	-0.0297748	0.220567	-0.134992	0.892618	0.99879
PLEKHA1	89.0657	0.132606	0.181001	0.732624	0.463788	0.99879
NSMCE4A	145.076	-0.0255036	0.141151	-0.180683	0.856617	0.99879
PHYH	70.3004	0.0189481	0.192997	0.0981785	0.921791	0.99879
ATE1	44.83	0.116776	0.23846	0.489711	0.624338	0.99879
SEPHS1	54.8379	0.0489238	0.211213	0.231632	0.816824	0.99879
WDR11	96.8575	0.115888	0.167747	0.690851	0.489659	0.99879
SEC23IP	85.8098	0.125649	0.185034	0.679058	0.497101	0.99879
MCMBP	70.9164	-0.155856	0.184938	-0.842745	0.399371	0.99879
IKZF5	45.1651	-0.175922	0.230323	-0.763804	0.444984	0.99879
BAG3	252.869	0.0913626	0.110457	0.827134	0.408161	0.99879
RGS10	248.03	0.107352	0.116507	0.921417	0.356833	0.99879
PRPF18	52.9465	-0.0271675	0.23184	-0.117182	0.906716	0.99879
PRDX3	795.554	-0.0122292	0.0649618	-0.188252	0.850679	0.99879
FRMD4A	44.1828	0.0905785	0.216759	0.417877	0.676037	0.99879
HSPA14	50.6806	-0.33831	0.276473	-1.22367	0.221078	0.99879
SFXN4	103.206	0.0192382	0.168698	0.114039	0.909207	0.99879
FAM45A	115.665	-0.076681	0.170409	-0.449982	0.652724	0.99879
EIF3A	474.898	-0.0317033	0.0878932	-0.360703	0.718322	0.99879
TIAL1	212.327	-0.156414	0.104756	-1.49312	0.135406	0.99879
EMG1	232.758	0.0183674	0.100354	0.183027	0.854777	0.99879
OPTN	296.945	0.0342264	0.099121	0.345299	0.729869	0.99879
BUB3	2008.08	0.113574	0.0687596	1.65176	0.0985837	0.99879
LRRC27	55.6155	0.0387846	0.205554	0.188683	0.850341	0.99879
RP11-379F12.4	63.4264	0.294582	0.232995	1.26433	0.206111	0.99879
BNIP3	321.436	-0.0844769	0.0916562	-0.921672	0.3567	0.99879
GLRX3	190.339	-0.145054	0.121104	-1.19776	0.231011	0.99879
MGMT	428.628	0.0381256	0.0964633	0.395234	0.69267	0.99879
MKI67	76.4247	-0.741184	0.498414	-1.48708	0.136992	0.99879
PTPRE	52.345	-0.00771531	0.196552	-0.0392534	0.968688	0.99879
UPF2	117.177	-0.209625	0.150321	-1.39451	0.163163	0.99879
ACADSB	795.842	-0.027925	0.0820836	-0.340202	0.733705	0.99879
DHX32	45.8756	-0.136956	0.216367	-0.632981	0.526746	0.99879
DHTKD1	59.453	-0.0988603	0.263609	-0.375026	0.707641	0.99879
CTBP2	152.063	0.0175801	0.157298	0.111763	0.911012	0.99879
FAM175B	74.7301	-0.0643056	0.174815	-0.367849	0.712986	0.99879
METTL10	168.632	-0.00533624	0.140819	-0.0378944	0.969772	0.99879
LHPP	52.8806	0.247523	0.26028	0.950987	0.341611	0.99879
OAT	530.86	0.0890143	0.0766679	1.16104	0.245626	0.99879
NUDT5	161.815	-0.0395814	0.126381	-0.313192	0.754135	0.99879
CDC123	174.935	0.0479529	0.129323	0.3708	0.710787	0.99879
UROS	177.59	0.153453	0.123281	1.24475	0.213225	0.99879
LPCAT3	138.699	-0.032487	0.123008	-0.264104	0.7917	0.99879
NECAP1	115.521	-0.124328	0.136562	-0.910416	0.362603	0.99879
RIMKLB	56.8716	-0.122803	0.311286	-0.394503	0.69321	0.99879
SCAF11	336.469	-0.030919	0.133698	-0.231261	0.817112	0.99879
ARID2	57.0776	-0.0149881	0.285657	-0.0524688	0.958155	0.99879
RP11-352M15.2	81.5763	0.118894	0.165081	0.720219	0.47139	0.99879
TWF1	218.201	0.0290477	0.120904	0.240254	0.810133	0.99879
IRAK4	54.2776	0.299108	0.189406	1.57919	0.114293	0.99879
PUS7L	160.652	-0.181876	0.120067	-1.51478	0.129827	0.99879
ZCRB1	736.421	-0.048088	0.0692779	-0.694132	0.4876	0.99879
PPHLN1	260.193	-0.0291621	0.102819	-0.283625	0.776697	0.99879
SLC38A1	646.432	0.0610645	0.0654385	0.933159	0.350738	0.99879
DPAGT1	60.9265	-0.0951334	0.241635	-0.393707	0.693797	0.99879
GXYLT1	65.8186	0.0221706	0.174435	0.127099	0.898862	0.99879
KIF21A	98.6954	-0.0326279	0.156432	-0.208576	0.83478	0.99879
DNM1L	90.2998	-0.20026	0.155133	-1.29089	0.196741	0.99879
AMN1	81.2172	-0.0660184	0.159729	-0.413316	0.679375	0.99879
FAM60A	165.196	0.0842951	0.120349	0.700421	0.483665	0.99879
ERGIC2	379.987	0.0761553	0.0863281	0.88216	0.37769	0.99879
RNF26	53.0939	-0.0885737	0.198138	-0.44703	0.654853	0.99879
CCDC91	248.424	0.0258801	0.128143	0.201962	0.839946	0.99879
YAF2	125.56	-0.0261754	0.193141	-0.135525	0.892197	0.99879
KLHL42	74.1168	0.17003	0.177756	0.956535	0.338802	0.99879
SLC38A2	363.482	-0.0670536	0.0807726	-0.830153	0.406452	0.99879
SLC48A1	42.1978	-0.11589	0.245996	-0.471103	0.637567	0.99879
MCRS1	136.62	0.0640197	0.147694	0.433462	0.664679	0.99879
SPATS2	170.872	0.100404	0.115249	0.871194	0.383648	0.99879
TUBA1C	446.699	-0.164763	0.104572	-1.5756	0.115118	0.99879
ARCN1	41.8867	0.244448	0.247151	0.989064	0.322632	0.99879
DDX6	109.456	-0.144452	0.146051	-0.989047	0.32264	0.99879
TRAPPC4	190.625	-0.00505096	0.117816	-0.0428715	0.965804	0.99879
ARF3	376.268	0.0849796	0.107487	0.790605	0.429175	0.99879
FKBP11	68.0393	-0.151262	0.178171	-0.848971	0.395898	0.99879
RPAP3	83.0968	0.159301	0.215775	0.738276	0.460347	0.99879
RND1	68.8718	-0.29337	0.196703	-1.49144	0.135846	0.99879
CCNT1	41.4692	-0.0411559	0.230088	-0.17887	0.85804	0.99879
KANSL2	51.1819	-0.0830957	0.335513	-0.247668	0.804391	0.99879
ASB8	148.016	0.177463	0.12276	1.44561	0.148288	0.99879
PFKM	119.802	0.201098	0.134514	1.49499	0.134916	0.99879
HMBS	64.5499	0.0571387	0.207888	0.274853	0.783429	0.99879
COL2A1	110.924	-0.00944473	0.176112	-0.053629	0.957231	0.99879
TMEM106C	614.386	0.00993519	0.100669	0.0986912	0.921383	0.99879
HDAC7	71.2597	-0.0698899	0.183627	-0.380608	0.703494	0.99879
DDX23	109.126	0.0326859	0.150826	0.216713	0.828432	0.99879
DCLRE1C	44.8123	-0.114692	0.240968	-0.475964	0.6341	0.99879
MRPS35	438.224	-0.0268111	0.0899742	-0.297986	0.765714	0.99879
PPFIBP1	57.5631	0.177362	0.186675	0.950111	0.342056	0.99879
SRPRA	75.0808	0.107764	0.226792	0.475166	0.634668	0.99879
ST3GAL4	121.293	0.071461	0.155719	0.45891	0.646299	0.99879
ARHGAP32	70.6466	-0.232568	0.168343	-1.38151	0.167122	0.99879
PLBD1	157.289	-0.0223265	0.125601	-0.177758	0.858913	0.99879
ATF7IP	122.219	-0.108241	0.130769	-0.827722	0.407828	0.99879
FAM234B	118.605	-0.249177	0.170125	-1.46467	0.143011	0.99879
APLP2	1182.54	-0.0308577	0.056543	-0.545739	0.585245	0.99879
HEBP1	790.742	-0.022602	0.0870935	-0.259514	0.795239	0.99879
C12orf60	255.231	0.188198	0.152203	1.2365	0.216274	0.99879
GPRC5A	1513.05	0.0299042	0.0454332	0.658202	0.510408	0.99879
ZBTB44	44.3766	-0.0410932	0.211911	-0.193917	0.846241	0.99879
CREBL2	93.9135	0.118788	0.17053	0.69658	0.486066	0.99879
SMIM10L1	135.527	0.137509	0.1301	1.05695	0.290535	0.99879
VPS26B	41.4399	-0.0156177	0.248126	-0.0629424	0.949812	0.99879
YBX3	95.6246	-0.0907347	0.168622	-0.538094	0.590512	0.99879
MAGOHB	240.259	-0.0756223	0.126213	-0.599162	0.549065	0.99879
GABARAPL1	122.103	0.166274	0.17015	0.97722	0.32846	0.99879
M6PR	259.911	0.0108254	0.105214	0.10289	0.91805	0.99879
CDKN1B	337.607	0.179916	0.138918	1.29513	0.195276	0.99879
TMEM136	41.2219	0.038879	0.258918	0.15016	0.880639	0.99879
MGP	19842.1	0.0493933	0.096101	0.513973	0.607271	0.99879
EPS8	65.1312	-0.245807	0.227369	-1.08109	0.279655	0.99879
MED21	149.34	0.0132393	0.121435	0.109023	0.913184	0.99879
TM7SF3	78.0179	0.0976838	0.186673	0.523289	0.600773	0.99879
ARHGEF12	48.2763	-0.0973598	0.214649	-0.453576	0.650134	0.99879
FGFR1OP2	119.859	-0.209728	0.138006	-1.5197	0.128587	0.99879
ASUN	69.475	0.00507874	0.173205	0.0293221	0.976608	0.99879
SC5D	71.1901	-0.0237774	0.169246	-0.14049	0.888273	0.99879
LYRM5	211.243	-0.00330407	0.108828	-0.0303603	0.97578	0.99879
ETNK1	168.715	0.0823602	0.140677	0.585456	0.558241	0.99879
RERG	613.213	-0.0289854	0.072037	-0.402368	0.687413	0.99879
CMAS	199.738	0.0919496	0.142114	0.647015	0.517622	0.99879
GOLT1B	94.8605	-0.112043	0.176134	-0.636124	0.524696	0.99879
PYROXD1	55.2588	-0.204151	0.21185	-0.963657	0.335218	0.99879
AEBP2	40.2838	0.121837	0.232233	0.524631	0.59984	0.99879
HSPA8	2156	0.0400345	0.0782557	0.511586	0.608941	0.99879
PLEKHA5	103.216	-0.0346858	0.162972	-0.212832	0.831458	0.99879
DERA	67.1518	0.253144	0.184989	1.36843	0.171178	0.99879
TBRG1	41.0263	0.361325	0.291554	1.23931	0.215231	0.99879
STRAP	493.506	-0.0392087	0.0871559	-0.449868	0.652806	0.99879
SORL1	44.143	0.0301127	0.242922	0.12396	0.901347	0.99879
TMBIM6	2426.86	-0.00586694	0.047922	-0.122427	0.902561	0.99879
FAM204A	369.241	0.161285	0.100403	1.60637	0.108193	0.99879
SHTN1	114.02	0.107077	0.149034	0.71847	0.472467	0.99879
COMTD1	311.543	0.121818	0.189175	0.643942	0.519613	0.99879
VDAC2	1172.74	0.0584998	0.0848922	0.689107	0.490756	0.99879
EPC1	134.653	-0.107165	0.135412	-0.791398	0.428712	0.99879
ITGB1	391.301	-0.103005	0.114593	-0.898879	0.368717	0.99879
CUL2	46.4034	-0.139288	0.207382	-0.671649	0.501807	0.99879
CREM	91.1417	-0.23065	0.191544	-1.20416	0.228526	0.99879
KAT6B	624.028	0.141109	0.107204	1.31627	0.188084	0.99879
ZNF33A	121.5	0.126047	0.160946	0.783161	0.433533	0.99879
ADK	98.6621	0.173161	0.151481	1.14312	0.252987	0.99879
ZNF37A	89.5872	-0.155644	0.203089	-0.76638	0.44345	0.99879
AP3M1	87.6266	0.175445	0.156754	1.11924	0.263039	0.99879
VCL	48.3357	-0.0239782	0.295849	-0.0810489	0.935403	0.99879
CAMK2G	75.8473	-0.214636	0.201339	-1.06604	0.286404	0.99879
ZNF33B	87.7439	0.220046	0.174144	1.26358	0.20638	0.99879
CHCHD1	389.225	-0.0375999	0.103412	-0.363592	0.716163	0.99879
BMS1	72.8498	-0.076113	0.16835	-0.452111	0.651189	0.99879
SEC24C	42.2863	0.0721586	0.225349	0.320208	0.748811	0.99879
KCNMA1	63.9572	0.128447	0.226979	0.565898	0.571463	0.99879
KIF5B	854.708	-0.0506736	0.105658	-0.479599	0.631512	0.99879
ARHGAP12	51.3797	-0.0341162	0.283652	-0.120275	0.904265	0.99879
ZMIZ1	71.9426	-0.19366	0.204546	-0.946778	0.343752	0.99879
ATAD1	150.914	0.0858208	0.135955	0.631244	0.527881	0.99879
MINPP1	76.9377	0.144917	0.178451	0.81208	0.416746	0.99879
NUTM2A-AS1	50.6782	0.141464	0.206763	0.684183	0.49386	0.99879
FAM35A	91.6765	0.148251	0.180098	0.823169	0.410412	0.99879
GLUD1	559.325	-0.0120349	0.117416	-0.102498	0.918361	0.99879
ADIRF	91.8655	-0.092389	0.174582	-0.529201	0.596666	0.99879
SNCG	66.2269	0.286911	0.253458	1.13199	0.257641	0.99879
WAC-AS1	65.9575	-0.137182	0.173476	-0.790784	0.42907	0.99879
PPP3CB	83.9236	0.0360012	0.16687	0.215743	0.829188	0.99879
WAPL	157.192	-0.0623115	0.139622	-0.446285	0.655391	0.99879
CCSER2	92.1244	0.050782	0.152359	0.333304	0.738905	0.99879
GHITM	675.493	0.0961121	0.080033	1.20091	0.229788	0.99879
TSPAN14	78.7953	0.147117	0.160444	0.916939	0.359174	0.99879
FAM213A	752.72	0.0587146	0.0593988	0.988482	0.322917	0.99879
ANXA11	415.556	0.0580218	0.0859854	0.674786	0.499812	0.99879
TMEM254	139.905	0.0735111	0.126931	0.579143	0.562493	0.99879
PPIF	226.079	0.00822137	0.120513	0.0682198	0.945611	0.99879
MAP3K8	63.1862	-0.0138647	0.189618	-0.0731191	0.941711	0.99879
WAC	192.453	-0.0730201	0.145994	-0.500157	0.616965	0.99879
HNRNPF	1011.77	-0.00255374	0.0633168	-0.0403328	0.967828	0.99879
ZNF32	166.452	-0.111372	0.11465	-0.971402	0.331348	0.99879
MRPS16	447.989	-0.0371618	0.095022	-0.391086	0.695734	0.99879
SRGN	41.3448	-0.0992298	0.221301	-0.448392	0.65387	0.99879
KIF1BP	134.624	0.0904393	0.128593	0.703299	0.48187	0.99879
DDX21	382.786	-0.0433168	0.0868137	-0.498963	0.617805	0.99879
DDX50	117.698	-0.127457	0.14549	-0.87605	0.381003	0.99879
CCAR1	219.511	0.0230621	0.118413	0.19476	0.845581	0.99879
RUFY2	57.1248	-0.0737623	0.215499	-0.342286	0.732135	0.99879
HNRNPH3	378.923	0.0398677	0.0849457	0.469332	0.638832	0.99879
HERC4	63.8806	-0.171793	0.2367	-0.725782	0.467972	0.99879
NCOA4	386.53	0.0307381	0.133719	0.229871	0.818192	0.99879
MSMB	88.9334	-0.0480394	0.182543	-0.263168	0.792421	0.99879
REEP3	103.648	-0.10236	0.163918	-0.624458	0.532327	0.99879
JMJD1C	87.4688	-0.106812	0.160723	-0.664573	0.506323	0.99879
CSTF2T	54.8433	0.200277	0.20513	0.976339	0.328896	0.99879
NRBF2	87.5383	-0.173994	0.165549	-1.05101	0.293252	0.99879
ARID5B	178.953	0.139053	0.131074	1.06087	0.288749	0.99879
CISD1	295.611	0.119178	0.0908068	1.31244	0.189372	0.99879
UBE2D1	89.2226	0.0286884	0.152829	0.187716	0.8511	0.99879
CCDC6	84.4174	0.156844	0.169708	0.9242	0.355382	0.99879
FAM21A	64.1294	-0.0992354	0.196508	-0.504994	0.613563	0.99879
PTEN	44.7357	-0.230124	0.228583	-1.00674	0.314059	0.99879
VPS26A	227.658	0.0746281	0.114016	0.65454	0.512764	0.99879
HK1	145.069	-0.0382936	0.138121	-0.277246	0.781591	0.99879
DNAJC9	150.294	-0.122723	0.147739	-0.830674	0.406158	0.99879
ECD	77.7758	-0.117296	0.166568	-0.704191	0.481314	0.99879
P4HA1	104.113	-0.0711111	0.14084	-0.504909	0.613623	0.99879
MICU1	72.0584	0.231071	0.170021	1.35907	0.174125	0.99879
DNAJB12	136.08	-0.0112657	0.137625	-0.0818584	0.934759	0.99879
DDIT4	142.439	0.00844751	0.188834	0.0447352	0.964318	0.99879
ANAPC16	718.217	0.0845339	0.0677892	1.24701	0.212393	0.99879
CXCL12	97.8137	0.0471974	0.170477	0.276855	0.781891	0.99879
SUPV3L1	49.9368	0.233601	0.228728	1.02131	0.307109	0.99879
ASCC1	53.0821	0.113686	0.203038	0.559927	0.575529	0.99879
PCBD1	756.863	-0.0172042	0.0595487	-0.28891	0.77265	0.99879
SGPL1	59.9344	0.0305271	0.248118	0.123034	0.90208	0.99879
EIF4EBP2	75.4704	-0.141885	0.17158	-0.826928	0.408278	0.99879
PPA1	823.744	-0.0422906	0.0627989	-0.673429	0.500674	0.99879
SAR1A	264.383	0.0629955	0.131386	0.479471	0.631604	0.99879
TYSND1	85.466	0.0372871	0.162368	0.229645	0.818368	0.99879
H2AFY2	51.1251	-0.206502	0.20049	-1.02999	0.303016	0.99879
C10orf35	65.1169	0.201268	0.212644	0.9465	0.343894	0.99879
TIMM23	83.7278	-0.149135	0.157416	-0.947393	0.343438	0.99879
ACTA2	175.84	-0.139684	0.327524	-0.426485	0.669754	0.99879
LIPA	141.264	-0.0284366	0.143717	-0.197866	0.84315	0.99879
MPP7	48.0683	0.240081	0.281381	0.853223	0.393535	0.99879
WBP1L	72.6502	-0.00888879	0.215321	-0.0412815	0.967071	0.99879
ARL3	560.125	0.00719995	0.105982	0.0679354	0.945837	0.99879
TRIM8	53.438	0.230939	0.237071	0.974135	0.329989	0.99879
ACTR1A	131.424	-0.136444	0.138881	-0.982446	0.32588	0.99879
CUEDC2	303.793	0.109331	0.0877347	1.24615	0.212709	0.99879
FBXL15	173.508	0.0515664	0.122258	0.421782	0.673184	0.99879
NFKB2	67.8488	-0.060782	0.226406	-0.268464	0.788342	0.99879
NOLC1	172.254	0.0268512	0.114212	0.235099	0.814132	0.99879
BORCS7	318.783	-0.00424819	0.096943	-0.0438215	0.965047	0.99879
MGEA5	268.689	-0.0115831	0.0964425	-0.120104	0.904401	0.99879
FBXW4	44.0527	-0.101147	0.218472	-0.462974	0.643383	0.99879
POLL	77.4233	-0.117371	0.176428	-0.665267	0.50588	0.99879
DPCD	247.097	0.0895398	0.129858	0.689523	0.490494	0.99879
BTRC	46.8196	-0.163334	0.238023	-0.686212	0.49258	0.99879
SFXN3	55.9288	0.0695081	0.188207	0.369316	0.711892	0.99879
MRPL43	561.391	0.0473974	0.0762925	0.621259	0.534429	0.99879
SLF2	54.5347	-0.0974247	0.283965	-0.343087	0.731533	0.99879
HIF1AN	50.1548	0.124977	0.244444	0.511271	0.609161	0.99879
NPM3	190.184	0.092932	0.125464	0.740706	0.458872	0.99879
NDUFB8	684.816	0.0505183	0.0962926	0.524633	0.599838	0.99879
NT5C2	42.2217	-0.126521	0.219394	-0.576682	0.564155	0.99879
PDCD11	39.9001	-0.239508	0.242699	-0.986852	0.323715	0.99879
TRUB1	51.9236	0.199802	0.216235	0.924002	0.355486	0.99879
CCDC186	168.457	0.090927	0.147731	0.61549	0.538231	0.99879
NHLRC2	44.6873	0.191835	0.241216	0.795285	0.426447	0.99879
CASP7	59.3375	0.194732	0.209224	0.930738	0.351989	0.99879
ZDHHC6	111.986	-0.14254	0.151038	-0.943734	0.345306	0.99879
SHOC2	117.237	0.0624684	0.145272	0.430011	0.667188	0.99879
BBIP1	105.105	-0.115131	0.162141	-0.710063	0.477665	0.99879
PDCD4	353.751	0.0410627	0.0927904	0.442532	0.658104	0.99879
USMG5	1214.31	0.0787336	0.0556262	1.4154	0.15695	0.99879
SMC3	334.775	-0.0802764	0.107396	-0.747483	0.454772	0.99879
SMNDC1	84.0647	-0.0404406	0.158889	-0.25452	0.799094	0.99879
MXI1	88.1913	-0.0403945	0.159461	-0.253319	0.800022	0.99879
RSU1	58.2424	0.0773118	0.192359	0.401915	0.687747	0.99879
ADD3	189.966	-0.0473801	0.170579	-0.27776	0.781196	0.99879
VIM	119.485	-0.164293	0.354563	-0.463367	0.643101	0.99879
SFR1	57.4363	-0.200587	0.236552	-0.84796	0.39646	0.99879
SLK	65.3625	-0.145871	0.181649	-0.80304	0.421952	0.99879
CALHM2	41.5305	-0.0183872	0.239488	-0.0767772	0.938801	0.99879
DUSP5	136.479	0.0124776	0.15606	0.0799538	0.936274	0.99879
RPP38	86.2213	0.0586761	0.161083	0.364259	0.715665	0.99879
SCD	165.786	0.0677231	0.14511	0.466702	0.640713	0.99879
BLOC1S2	153.817	0.0749789	0.147157	0.509515	0.610391	0.99879
MSRB2	133.493	0.143372	0.171867	0.834202	0.404167	0.99879
KIAA1217	60.613	0.0878203	0.192809	0.455477	0.648766	0.99879
ANKRD26	122.937	-0.116174	0.145631	-0.79773	0.425027	0.99879
TBC1D12	49.7266	-0.102647	0.200543	-0.511842	0.608761	0.99879
NOC3L	104.225	0.121785	0.169725	0.717542	0.47304	0.99879
FRA10AC1	211.731	-0.0738058	0.10999	-0.671024	0.502205	0.99879
MYOF	66.7256	-0.113566	0.186252	-0.609742	0.542033	0.99879
EXOC6	77.0533	-0.0386023	0.172066	-0.224346	0.822488	0.99879
BMI1	47.4919	-0.199794	0.201444	-0.991808	0.321291	0.99879
2024-03-05	156.218	-0.0863082	0.149102	-0.578855	0.562687	0.99879
ACBD5	69.8555	0.0576938	0.180626	0.319411	0.749415	0.99879
TNKS2	113.849	0.0916323	0.151777	0.60373	0.546023	0.99879
PCGF5	117.888	0.054527	0.14145	0.385486	0.699877	0.99879
RPP30	102.69	0.0592569	0.153477	0.386095	0.699426	0.99879
KIF20B	101.943	-0.311447	0.20521	-1.5177	0.12909	0.99879
RAB18	605.129	0.0465543	0.064588	0.720788	0.47104	0.99879
IFIT5	61.0309	0.206514	0.196609	1.05038	0.293543	0.99879
IFIT1	218.641	0.28991	0.177603	1.63235	0.102606	0.99879
YME1L1	167.731	-0.1732	0.119966	-1.44374	0.148813	0.99879
NSUN6	45.2607	0.0127314	0.205965	0.0618135	0.950711	0.99879
PDLIM1	189.152	0.190889	0.229119	0.833145	0.404763	0.99879
ALDH18A1	56.9581	-0.196256	0.189654	-1.03481	0.300757	0.99879
NEBL	92.446	0.0886514	0.161686	0.548293	0.583491	0.99879
CWF19L1	40.8344	-0.129468	0.229628	-0.563817	0.572879	0.99879
ERLIN1	41.7891	-0.107247	0.240006	-0.446854	0.654981	0.99879
COX15	55.9798	-0.0561615	0.247288	-0.227109	0.820339	0.99879
CUTC	49.8867	0.110636	0.214461	0.515878	0.605939	0.99879
MLLT10	73.0015	-0.196256	0.175331	-1.11935	0.262992	0.99879
GOT1	109.427	-0.116848	0.221085	-0.52852	0.597139	0.99879
HPS1	90.5591	0.0188433	0.169702	0.111038	0.911586	0.99879
COMMD3	240.711	-0.0695868	0.119561	-0.582021	0.560553	0.99879
ZFYVE27	49.7904	0.0394005	0.209229	0.188313	0.850631	0.99879
DNAJC1	253.306	-0.179142	0.13981	-1.28132	0.20008	0.99879
ZDHHC16	72.2962	0.0877414	0.199522	0.439758	0.660113	0.99879
EXOSC1	176.814	0.097187	0.114598	0.848065	0.396402	0.99879
PGAM1	533.039	-0.0166782	0.0745714	-0.223653	0.823027	0.99879
LCOR	106.988	0.104209	0.145127	0.718051	0.472726	0.99879
TM9SF3	234.606	0.0118824	0.130678	0.0909282	0.92755	0.99879
ZNF518A	94.9894	0.0347708	0.152815	0.227535	0.820008	0.99879
TCTN3	175.322	-0.00597204	0.130271	-0.0458433	0.963435	0.99879
AVPI1	56.323	-0.226394	0.252248	-0.897505	0.369449	0.99879
RACGAP1	49.927	-0.252837	0.252691	-1.00058	0.317032	0.99879
SMARCD1	53.6964	-0.0828904	0.23976	-0.345722	0.729552	0.99879
COX14	445.96	0.0611941	0.0752526	0.813182	0.416114	0.99879
SUDS3	224.472	0.0555304	0.110755	0.50138	0.616104	0.99879
TAOK3	206.498	0.222148	0.180497	1.23076	0.218414	0.99879
PEBP1	2299.89	0.0385116	0.0397987	0.96766	0.333214	0.99879
VSIG10	109.145	-0.0818824	0.140442	-0.583033	0.559871	0.99879
RFC5	65.4446	-0.168659	0.219468	-0.768489	0.442197	0.99879
FBXO21	141.005	-0.0888024	0.131208	-0.676805	0.49853	0.99879
C12orf49	49.1737	0.0968905	0.217173	0.446144	0.655493	0.99879
MED13L	119.31	0.0441315	0.161402	0.273425	0.784526	0.99879
RAB6A	294.213	-0.0101863	0.0962016	-0.105885	0.915673	0.99879
IQCD	49.6669	0.223889	0.200281	1.11787	0.263621	0.99879
RITA1	94.8801	0.0729839	0.154593	0.472103	0.636853	0.99879
MRPL48	332.094	0.0227318	0.0935655	0.242951	0.808044	0.99879
DDX54	140.81	0.0526426	0.145001	0.363051	0.716567	0.99879
OAS3	64.9278	-0.244671	0.180841	-1.35296	0.176068	0.99879
OAS1	261.908	0.206474	0.130282	1.58482	0.113006	0.99879
COA4	629.949	0.058681	0.0674368	0.870162	0.384212	0.99879
PAAF1	111.711	0.0720217	0.15702	0.458679	0.646465	0.99879
ATG16L2	65.8946	0.163699	0.218372	0.749632	0.453476	0.99879
HSPB8	166.22	0.417646	0.269841	1.54775	0.121683	0.99879
RAB35	72.0531	-0.145095	0.168751	-0.859818	0.389889	0.99879
STARD10	4324	0.144476	0.0962445	1.50114	0.133319	0.99879
C12orf43	83.8697	-0.168489	0.166306	-1.01313	0.310999	0.99879
SPPL3	60.7908	-0.157187	0.20013	-0.785426	0.432204	0.99879
LRTOMT	46.2948	-0.0514574	0.205457	-0.250453	0.802237	0.99879
ACADS	52.445	-0.0894336	0.287427	-0.311152	0.755685	0.99879
MLEC	252.789	-0.0520031	0.157111	-0.330997	0.740647	0.99879
POP5	146.59	0.121057	0.140264	0.86307	0.388099	0.99879
RNF10	157.923	-0.139646	0.137906	-1.01262	0.311243	0.99879
COQ5	169.481	0.00455447	0.12014	0.0379098	0.96976	0.99879
PTPN11	83.5657	0.0491035	0.191197	0.256822	0.797317	0.99879
LAMTOR1	693.425	0.108321	0.0712679	1.51991	0.128534	0.99879
DYNLL1	2255.87	0.0312567	0.0510253	0.612574	0.540158	0.99879
SRSF9	646.503	0.0777617	0.105915	0.734191	0.462832	0.99879
GATC	89.9121	-0.118338	0.235468	-0.502563	0.615271	0.99879
ANAPC15	174.807	-0.109926	0.119023	-0.923571	0.35571	0.99879
TRIAP1	146.379	0.184168	0.12802	1.43859	0.150266	0.99879
COX6A1	4218.52	0.0402977	0.0454736	0.886177	0.375522	0.99879
PXN-AS1	59.497	0.0495669	0.249509	0.198658	0.84253	0.99879
RPLP0	8903.41	-0.0177755	0.0470422	-0.377862	0.705533	0.99879
NRAV	44.8376	0.0577298	0.230183	0.2508	0.801969	0.99879
RPL6	6679.4	0.0947021	0.0612923	1.54509	0.122324	0.99879
XRRA1	70.166	-0.114008	0.176995	-0.644129	0.519492	0.99879
SPCS2	645.794	-0.05016	0.0667548	-0.751407	0.452408	0.99879
TSKU	199.852	-0.0421037	0.109299	-0.385215	0.700078	0.99879
ACER3	41.9021	-0.109028	0.214636	-0.507965	0.611478	0.99879
GLTP	254.472	-0.102285	0.116394	-0.878787	0.379517	0.99879
MVK	41.3687	-0.194486	0.229948	-0.845782	0.397675	0.99879
PAK1	228.79	0.0695766	0.100124	0.694902	0.487116	0.99879
MMAB	143.458	0.0828883	0.131104	0.632236	0.527233	0.99879
RSF1	235.504	-0.101902	0.128293	-0.794291	0.427026	0.99879
AAMDC	178.504	-0.122718	0.120256	-1.02047	0.307507	0.99879
C12orf76	111.881	0.22321	0.139206	1.60346	0.108834	0.99879
NDUFC2	754.831	-0.0265549	0.0588169	-0.451483	0.651641	0.99879
ALKBH2	139.73	-0.0535916	0.150103	-0.357033	0.721067	0.99879
ISCU	526.166	0.0612054	0.0718541	0.851801	0.394324	0.99879
SART3	50.0776	0.0694771	0.204423	0.33987	0.733954	0.99879
PWP1	215.593	0.180964	0.13225	1.36835	0.171202	0.99879
MTERF2	123.761	-0.0255564	0.166802	-0.153214	0.87823	0.99879
TMEM263	147.769	0.0045582	0.133898	0.0340423	0.972843	0.99879
ALG8	147.98	-0.0174374	0.137243	-0.127056	0.898896	0.99879
CKAP4	50.5022	0.0627369	0.280146	0.223944	0.822801	0.99879
UNG	72.2349	-0.0544202	0.185735	-0.292999	0.769523	0.99879
NUMA1	129.402	0.0229395	0.131412	0.174561	0.861425	0.99879
IFT81	75.1404	-0.16478	0.170541	-0.966219	0.333935	0.99879
ANAPC7	94.4988	-0.106262	0.156483	-0.679062	0.497098	0.99879
TRAFD1	72.5175	0.143161	0.209847	0.682214	0.495103	0.99879
NAA25	84.5865	-0.0553	0.207502	-0.266504	0.789851	0.99879
ARRB1	84.4907	-0.0630365	0.195992	-0.321627	0.747735	0.99879
ERP29	636.918	-0.0687687	0.0731628	-0.93994	0.347248	0.99879
TMEM116	43.334	0.198524	0.31071	0.638936	0.522865	0.99879
RPS3	13521.9	0.0577017	0.0356476	1.61867	0.105519	0.99879
KLHL35	45.5966	0.151264	0.209012	0.723709	0.469244	0.99879
MAPKAPK5	94.0928	-0.094759	0.154932	-0.611616	0.540792	0.99879
ATP2A2	90.7742	0.0357901	0.158742	0.225461	0.82162	0.99879
SERPINH1	45.0673	0.0518327	0.209677	0.247203	0.804751	0.99879
BRAP	50.1407	0.0318969	0.214703	0.148563	0.881899	0.99879
ATXN2	117.076	-0.205725	0.141496	-1.45392	0.145968	0.99879
PPP1CC	492.301	0.00759041	0.111986	0.06778	0.945961	0.99879
TCTN1	196.375	-0.159227	0.114774	-1.38731	0.165348	0.99879
UVRAG	46.0225	0.0736262	0.210713	0.349415	0.726778	0.99879
VPS29	691.317	0.10226	0.0678622	1.50688	0.13184	0.99879
GPN3	189.804	-0.0132745	0.113368	-0.117093	0.906787	0.99879
ARPC3	1473.74	0.0710411	0.0463637	1.53226	0.125459	0.99879
MAPKAPK5-AS1	120.979	-0.0496546	0.159442	-0.311427	0.755476	0.99879
P2RX4	113.93	-0.0451214	0.135219	-0.333692	0.738612	0.99879
CAMKK2	41.0576	-0.0688608	0.235761	-0.292078	0.770227	0.99879
ANAPC5	325.555	0.0366414	0.0907672	0.403685	0.686444	0.99879
RNF6	46.6983	0.203819	0.220721	0.923422	0.355788	0.99879
NUP58	53.4258	-0.310095	0.206735	-1.49996	0.133624	0.99879
MIPEP	40.8818	-0.0812674	0.329361	-0.246742	0.805108	0.99879
MICU2	117.667	-0.107924	0.169781	-0.635665	0.524995	0.99879
MRPL57	440.528	-0.028929	0.0852838	-0.339209	0.734452	0.99879
SAP18	843.739	-0.0436098	0.0639107	-0.682356	0.495014	0.99879
IFT88	41.0618	-0.170647	0.214415	-0.795873	0.426106	0.99879
ZMYM2	92.3388	0.0437002	0.161512	0.27057	0.786722	0.99879
SSH3	102.958	0.0777727	0.149859	0.518972	0.60378	0.99879
RAD9A	102.942	-0.0444451	0.163623	-0.271631	0.785905	0.99879
PSPC1	108.94	-0.0364495	0.142728	-0.255377	0.798432	0.99879
MPHOSPH8	277.686	0.0412268	0.104337	0.395131	0.692746	0.99879
ANKLE2	93.9345	-0.0600195	0.171651	-0.34966	0.726594	0.99879
POLD4	44.3523	0.324303	0.250336	1.29547	0.195158	0.99879
NOC4L	90.7312	-0.0635508	0.16842	-0.377335	0.705925	0.99879
SFSWAP	122.549	0.134448	0.135619	0.991366	0.321507	0.99879
RAN	1428.44	-0.0194048	0.0545449	-0.355759	0.722021	0.99879
BRI3BP	43.0792	0.10604	0.2175	0.48754	0.625876	0.99879
ZMYM5	43.5976	-0.361324	0.247426	-1.46033	0.144198	0.99879
RPS6KB2	196.331	-0.0322503	0.129395	-0.249239	0.803176	0.99879
RPL21	11999.1	0.0439352	0.0566528	0.775518	0.438034	0.99879
MTIF3	375.023	0.119196	0.0998481	1.19378	0.232565	0.99879
UFM1	207.605	0.0521371	0.110117	0.473469	0.635878	0.99879
CTSF	308.683	-0.0199958	0.100876	-0.198221	0.842872	0.99879
SUPT20H	68.0038	-0.213999	0.199675	-1.07174	0.283837	0.99879
EXOSC8	65.6757	-0.269482	0.18156	-1.48426	0.13774	0.99879
ALG5	256.091	-0.122831	0.0973077	-1.26229	0.206844	0.99879
RFC3	89.3886	-0.302527	0.235469	-1.28478	0.198868	0.99879
RBM14	144.278	0.0118426	0.123921	0.0955655	0.923866	0.99879
PDS5B	71.522	0.0442578	0.194127	0.227983	0.819659	0.99879
GTF3A	716.27	0.130246	0.0967637	1.34602	0.178295	0.99879
N4BP2L2	1028.52	0.0433641	0.0802812	0.540152	0.589092	0.99879
RBM4B	91.6235	-0.0666652	0.160945	-0.414212	0.678719	0.99879
RCE1	140.752	0.0639141	0.123297	0.518374	0.604197	0.99879
FRY	45.2846	0.217425	0.280624	0.774791	0.438463	0.99879
HSPH1	282.002	0.0417631	0.101457	0.411635	0.680607	0.99879
HMGB1	2688.37	0.0102972	0.0641784	0.160446	0.87253	0.99879
KDM2A	138.716	-0.112187	0.13801	-0.812889	0.416281	0.99879
PAN3	55.2228	0.244465	0.219767	1.11238	0.265973	0.99879
ANKRD13D	98.5403	0.0135768	0.147399	0.0921088	0.926612	0.99879
RBM4	229.111	-0.030638	0.127142	-0.240974	0.809575	0.99879
C12orf75	118.932	0.0864312	0.257436	0.335739	0.737068	0.99879
CORO1B	386.562	0.119888	0.0928525	1.29117	0.196646	0.99879
NCOR2	112.728	-0.057259	0.182762	-0.313299	0.754054	0.99879
MTL5	273.59	0.120672	0.108345	1.11378	0.265375	0.99879
MRPL21	594.486	0.0541731	0.0801389	0.67599	0.499047	0.99879
DENR	303.578	-0.0379995	0.0923822	-0.411329	0.680831	0.99879
RSRC2	464.299	-0.128676	0.0889125	-1.44722	0.147834	0.99879
ZCCHC8	89.0124	0.0245912	0.185735	0.132399	0.894668	0.99879
CLIP1	142.347	0.00566409	0.127675	0.0443635	0.964615	0.99879
VPS33A	54.8013	0.260458	0.2017	1.29131	0.196595	0.99879
IGHMBP2	54.2168	0.102159	0.202776	0.503805	0.614399	0.99879
VPS37B	45.0116	-0.47489	0.289445	-1.64069	0.100861	0.99879
BCL7A	80.4529	0.157822	0.159063	0.992195	0.321103	0.99879
ANO1	63.6825	-0.217283	0.27213	-0.798454	0.424607	0.99879
FADD	125.259	-0.0731575	0.147251	-0.496821	0.619315	0.99879
PPFIA1	180.996	-0.0489915	0.128328	-0.381766	0.702635	0.99879
PSMD9	96.84	-0.0282134	0.15303	-0.184365	0.853727	0.99879
CTTN	500.374	0.00304087	0.0849196	0.0358088	0.971435	0.99879
RNF34	98.5358	-0.011828	0.203939	-0.0579977	0.95375	0.99879
FAM86C1	78.2552	0.104028	0.18025	0.577136	0.563848	0.99879
RNF121	65.9787	-0.114487	0.200469	-0.571096	0.567934	0.99879
ORAOV1	78.7308	0.151615	0.158345	0.957499	0.338315	0.99879
UBC	6125.66	0.0759895	0.061594	1.23372	0.217309	0.99879
OGFOD2	77.8754	0.0615841	0.16582	0.371391	0.710347	0.99879
KMT5B	88.7108	0.0519929	0.163323	0.318343	0.750225	0.99879
ZNF664	81.3781	-0.0417757	0.172803	-0.241753	0.808972	0.99879
TMEM134	331.509	0.0533038	0.0935944	0.569519	0.569004	0.99879
GTF2H3	74.0961	-0.0585918	0.164868	-0.355387	0.7223	0.99879
EIF2B1	114.045	-0.101921	0.137482	-0.741338	0.458489	0.99879
AIP	287.85	0.0656145	0.128055	0.512394	0.608375	0.99879
CDK2AP2	220.996	0.0394519	0.107102	0.368358	0.712606	0.99879
DDX55	70.2503	-0.0364309	0.19901	-0.183061	0.85475	0.99879
GSTP1	49.835	-0.540906	0.410248	-1.31848	0.187342	0.99879
PPP6R3	41.4314	0.0453146	0.301446	0.150324	0.880509	0.99879
NDUFV1	510.045	0.0742826	0.0710284	1.04581	0.295646	0.99879
SNRNP35	172.666	0.0300614	0.115607	0.260031	0.79484	0.99879
RILPL2	85.6546	0.0379745	0.190657	0.199177	0.842124	0.99879
KMT5A	40.1288	0.0848675	0.318838	0.266177	0.790103	0.99879
SBNO1	157.441	-0.121627	0.157272	-0.773357	0.439311	0.99879
C12orf65	71.1971	-0.127467	0.189831	-0.671479	0.501915	0.99879
ARL6IP4	1039.9	0.00800826	0.0506301	0.158172	0.874321	0.99879
UNC93B1	72.7939	-0.0908858	0.16574	-0.548364	0.583442	0.99879
NDUFS8	1230.07	-0.0165101	0.077117	-0.214092	0.830476	0.99879
TMED2	1348.68	0.0623697	0.0645124	0.966785	0.333651	0.99879
APPL2	72.9756	0.020698	0.169718	0.121955	0.902935	0.99879
KIAA1033	73.6921	-0.0809615	0.176289	-0.459255	0.646051	0.99879
C12orf45	100.728	0.0948311	0.1967	0.48211	0.629728	0.99879
RNF41	68.7052	-0.110617	0.21607	-0.511953	0.608684	0.99879
SMARCC2	144.725	-0.178409	0.129559	-1.37705	0.168496	0.99879
RDX	268.039	-0.0620121	0.0941809	-0.658436	0.510258	0.99879
MYL6B	204.023	0.111287	0.119393	0.932104	0.351283	0.99879
PA2G4	942.614	0.0878318	0.065423	1.34252	0.179427	0.99879
ERBB3	481.377	0.0571077	0.080563	0.708857	0.478413	0.99879
RPS26	2299.22	-0.0178389	0.0461601	-0.386457	0.699158	0.99879
FDX1	91.8898	-0.109705	0.156499	-0.700997	0.483305	0.99879
NABP2	201.751	0.0662304	0.1079	0.613814	0.539338	0.99879
RAB5B	129.167	-0.0366834	0.13074	-0.280583	0.77903	0.99879
C11orf1	162	0.0397699	0.134224	0.296296	0.767004	0.99879
PYM1	142.778	0.0670813	0.134318	0.499423	0.617481	0.99879
C11orf57	60.3057	0.32607	0.283466	1.1503	0.250022	0.99879
DNAJC14	68.5025	0.103117	0.17488	0.589647	0.555428	0.99879
ORMDL2	471.096	0.130604	0.0872535	1.49684	0.134435	0.99879
SARNP	43.9736	-0.06889	0.218243	-0.315657	0.752263	0.99879
TIMM8B	299.855	-0.0152868	0.105882	-0.144375	0.885204	0.99879
BLOC1S1	540.633	-0.00556639	0.0787034	-0.0707262	0.943616	0.99879
CDK2	41.3398	-0.00811247	0.225175	-0.0360275	0.97126	0.99879
SDHD	117.569	0.109293	0.171159	0.638547	0.523117	0.99879
CS	98.7977	0.178028	0.151709	1.17348	0.240602	0.99879
STAT2	41.5469	-0.015044	0.226132	-0.0665273	0.946958	0.99879
BIRC2	70.3802	0.131681	0.189369	0.695364	0.486827	0.99879
DCTN2	317.541	0.0966631	0.134278	0.719873	0.471603	0.99879
MBD6	50.0891	0.143754	0.200685	0.716319	0.473795	0.99879
TMEM123	125.048	-0.204489	0.152768	-1.33856	0.180714	0.99879
MARS	68.2217	0.168728	0.178317	0.946223	0.344035	0.99879
DCUN1D5	77.3382	-0.159759	0.167798	-0.95209	0.341051	0.99879
R3HDM2	138.363	-0.0679718	0.189777	-0.358167	0.720219	0.99879
NDUFA4L2	48.7705	0.296275	0.341051	0.868711	0.385005	0.99879
CNPY2	570.448	-0.0162842	0.0689314	-0.236238	0.813248	0.99879
SHMT2	75.5921	0.133378	0.175397	0.760432	0.446996	0.99879
AASDHPPT	81.8127	0.217531	0.227969	0.954216	0.339975	0.99879
PTGES3	1520.52	-0.0604126	0.0599712	-1.00736	0.313762	0.99879
ATP5B	1235.28	0.0592278	0.0506834	1.16858	0.242572	0.99879
BAZ2A	130.954	0.0365099	0.151303	0.241303	0.80932	0.99879
CWF19L2	67.569	0.0717924	0.191004	0.375868	0.707015	0.99879
ACAT1	104.543	0.0510918	0.182512	0.279937	0.779526	0.99879
SPRYD4	102.936	0.22239	0.140773	1.57978	0.114158	0.99879
DDX10	47.0986	0.215909	0.211917	1.01884	0.308279	0.99879
PRIM1	90.498	-0.0800489	0.151182	-0.529487	0.596468	0.99879
PIP4K2C	107.472	0.103244	0.139767	0.73869	0.460095	0.99879
ZNF385A	273.543	-0.045877	0.109821	-0.417743	0.676135	0.99879
HNRNPA1	4577.4	0.0228243	0.0569969	0.400448	0.688827	0.99879
EIF4B	1113.92	0.0707838	0.0596357	1.18694	0.235253	0.99879
PAFAH1B2	114.277	0.082531	0.144775	0.570066	0.568633	0.99879
KRT8	2411.95	0.121625	0.0862674	1.40986	0.158582	0.99879
ATG101	312.365	0.0354793	0.0991267	0.357919	0.720404	0.99879
SMAGP	88.2838	0.234004	0.164724	1.42058	0.155438	0.99879
TAGLN	78.4098	0.0338895	0.31709	0.106877	0.914887	0.99879
DAZAP2	574.188	0.0332487	0.0760675	0.437095	0.662043	0.99879
PCSK7	49.5214	0.209198	0.243749	0.858254	0.390752	0.99879
RP11-983P16.4	80.8672	0.0434979	0.260631	0.166894	0.867453	0.99879
KMT2A	50.5099	-0.0143927	0.252056	-0.0571012	0.954465	0.99879
TMEM25	63.7958	-0.0647146	0.17993	-0.359665	0.719097	0.99879
SLC11A2	85.5662	-0.152331	0.209035	-0.728732	0.466166	0.99879
METTL7A	60.135	-0.302017	0.199673	-1.51256	0.130392	0.99879
ATF1	83.7581	0.0236301	0.159054	0.148567	0.881895	0.99879
DIP2B	43.1994	0.0650586	0.220681	0.294808	0.768141	0.99879
LARP4	95.8943	-0.143273	0.171679	-0.834538	0.403978	0.99879
LIMA1	496.094	-0.0598035	0.0732733	-0.81617	0.414403	0.99879
CERS5	113.174	0.211729	0.188397	1.12385	0.261077	0.99879
TFCP2	47.2867	-0.156019	0.284115	-0.549139	0.58291	0.99879
COPZ1	513.344	0.0171216	0.0786502	0.217693	0.827668	0.99879
SPRYD3	95.1097	0.0592588	0.208946	0.283608	0.776711	0.99879
CSAD	272.451	-0.0173092	0.108647	-0.159316	0.87342	0.99879
CBX5	137.706	-0.20182	0.145217	-1.38978	0.164595	0.99879
SMUG1	181.059	-0.085631	0.121311	-0.705879	0.480263	0.99879
HOXC9	148.903	-0.104324	0.120131	-0.868419	0.385165	0.99879
HOXC6	40.1614	-0.355056	0.238782	-1.48695	0.137028	0.99879
PTS	195.198	0.111006	0.112039	0.990779	0.321793	0.99879
CALCOCO1	106.817	-0.127363	0.162583	-0.783371	0.433409	0.99879
ATP5G2	4093.78	0.0515289	0.0323542	1.59265	0.111239	0.99879
C11orf71	56.1386	0.211911	0.189033	1.12103	0.262275	0.99879
ZPR1	59.8181	0.0251123	0.201305	0.124747	0.900724	0.99879
ATF7	81.1735	0.144907	0.167191	0.866719	0.386096	0.99879
PCBP2	1188.86	0.0193603	0.0535096	0.361811	0.717494	0.99879
RBM7	73.8121	-0.158888	0.193358	-0.821731	0.41123	0.99879
SP1	43.1358	-0.323282	0.224624	-1.43921	0.15009	0.99879
AAAS	92.4776	-0.0874488	0.150264	-0.581966	0.560589	0.99879
C12orf10	433.01	0.113654	0.0826966	1.37435	0.169334	0.99879
PFDN5	3504.35	0.0461032	0.0478365	0.963766	0.335163	0.99879
REXO2	870.57	0.0277313	0.057035	0.486215	0.626814	0.99879
MFSD5	111.381	0.0400055	0.173974	0.229952	0.818129	0.99879
TARBP2	67.8034	0.174897	0.1841	0.950014	0.342105	0.99879
MRPS31	82.0684	-0.291903	0.180101	-1.62078	0.105065	0.99879
DTX3	67.6519	0.0534243	0.212137	0.251839	0.801166	0.99879
TSPAN31	157.403	0.00532792	0.127333	0.0418425	0.966624	0.99879
SNRPF	520.216	-0.0157921	0.0743131	-0.212508	0.831711	0.99879
METAP2	415.464	0.0325868	0.113712	0.286574	0.774439	0.99879
VEZT	200.515	0.0848158	0.114845	0.738525	0.460195	0.99879
FGD6	56.7229	0.20101	0.184623	1.08876	0.276259	0.99879
NDUFA12	496.333	-0.0487808	0.0735344	-0.663374	0.507091	0.99879
CRADD	78.9737	-0.175266	0.180042	-0.973477	0.330316	0.99879
SOCS2	239.648	-0.268349	0.194545	-1.37936	0.167782	0.99879
MRPL42	488.09	0.112147	0.0765176	1.46563	0.142749	0.99879
CTSC	40.4024	-0.0352029	0.233882	-0.150516	0.880358	0.99879
UBE2N	425.53	-0.102896	0.0832079	-1.23661	0.216233	0.99879
EEA1	110.915	0.00904154	0.192014	0.0470878	0.962443	0.99879
BTG1	1913.89	-0.0310646	0.0622986	-0.498639	0.618034	0.99879
ATP2B1	193.607	0.0700595	0.108214	0.647418	0.517362	0.99879
POC1B	50.741	-0.203509	0.209449	-0.971639	0.33123	0.99879
KITLG	55.1925	0.0686444	0.197856	0.346942	0.728635	0.99879
TMTC3	83.412	0.0580052	0.182656	0.317565	0.750815	0.99879
CEP290	220.752	-0.0301078	0.110753	-0.271845	0.785741	0.99879
C12orf29	76.8828	0.0105949	0.175579	0.0603425	0.951883	0.99879
NUDT4	422.977	-0.136258	0.108344	-1.25764	0.20852	0.99879
CCDC59	264.989	0.135769	0.113069	1.20076	0.229844	0.99879
C11orf73	66.9577	0.178112	0.231239	0.770251	0.441151	0.99879
LTA4H	249.023	-0.0490446	0.147122	-0.333359	0.738863	0.99879
TXNRD1	130.233	-0.0438658	0.154981	-0.283039	0.777147	0.99879
C12orf73	142.78	0.0947048	0.123837	0.764752	0.444419	0.99879
HSP90B1	1824.75	0.0333294	0.0679768	0.490306	0.623917	0.99879
NUP37	97.7595	-0.251583	0.167606	-1.50104	0.133345	0.99879
CCDC53	186.858	0.200543	0.129717	1.546	0.122104	0.99879
DRAM1	88.1132	0.0283121	0.178915	0.158243	0.874265	0.99879
GNPTAB	190.405	-0.0156096	0.144408	-0.108094	0.913921	0.99879
CHPT1	1445.44	0.0149448	0.073338	0.203779	0.838526	0.99879
SYTL2	97.4069	0.183549	0.18092	1.01453	0.310329	0.99879
PRCP	90.9801	0.0946121	0.157186	0.601914	0.547232	0.99879
SCYL2	57.4774	-0.185293	0.26605	-0.696462	0.486139	0.99879
ACTR6	151.008	0.045185	0.11912	0.379325	0.704447	0.99879
SLC25A3	1146.37	-0.0202295	0.0570668	-0.354489	0.722973	0.99879
PCF11	119.49	-0.163626	0.148924	-1.09872	0.271889	0.99879
TMEM126B	106.666	-0.0353028	0.138161	-0.255519	0.798323	0.99879
TMEM126A	132.757	0.101542	0.131947	0.769564	0.441559	0.99879
CREBZF	61.5655	-0.0622145	0.182493	-0.340914	0.733168	0.99879
CDK17	70.9468	0.221095	0.217649	1.01583	0.30971	0.99879
ARL1	353.672	0.0288793	0.114255	0.252761	0.800453	0.99879
CHD2	90.1529	-0.0278827	0.17594	-0.158478	0.87408	0.99879
PPP1R12A	216.196	0.145691	0.102908	1.41574	0.15685	0.99879
OSBPL8	138.029	0.00845897	0.130847	0.0646479	0.948454	0.99879
CAND1	147.428	0.0740814	0.119527	0.619788	0.535397	0.99879
TMBIM4	655.473	0.034031	0.0640702	0.531151	0.595314	0.99879
LLPH	161.08	0.0705635	0.128206	0.55039	0.582052	0.99879
GNS	105.113	0.0316756	0.149034	0.21254	0.831686	0.99879
RASSF3	53.0556	-0.161321	0.280998	-0.5741	0.5659	0.99879
TBK1	63.1092	0.186474	0.18443	1.01108	0.311976	0.99879
SRGAP1	258.278	-0.0839679	0.0998389	-0.841033	0.400329	0.99879
TMEM5	207.756	-0.0074184	0.157151	-0.0472056	0.962349	0.99879
RAP1B	58.5199	-0.286487	0.22647	-1.26501	0.205867	0.99879
USP15	76.4842	-0.0811546	0.176666	-0.459367	0.645971	0.99879
XRCC6BP1	45.0846	-0.11214	0.208886	-0.536849	0.591372	0.99879
RP11-620J15.3	65.9434	0.256133	0.180503	1.419	0.155899	0.99879
CTDSP2	86.4993	-0.23129	0.181487	-1.27441	0.202517	0.99879
TSFM	165.347	-0.0277337	0.137617	-0.201528	0.840286	0.99879
CWC15	140.508	0.0360281	0.122909	0.293128	0.769424	0.99879
CEP57	81.5306	0.0739416	0.157111	0.470632	0.637904	0.99879
BIRC3	51.0226	-0.480662	0.417379	-1.15162	0.249478	0.99879
METTL1	62.3809	0.068197	0.187047	0.364597	0.715412	0.99879
ANKRD49	43.9108	-0.116746	0.229896	-0.507823	0.611578	0.99879
PAWR	108.424	-0.0528785	0.147568	-0.358332	0.720095	0.99879
NUP107	127.156	0.0497453	0.161331	0.308344	0.757821	0.99879
MDM2	136.19	0.107687	0.130527	0.825017	0.409362	0.99879
NAP1L1	2105.12	0.0256136	0.046947	0.545586	0.585351	0.99879
TAF1D	262.005	0.0833645	0.097988	0.850762	0.394902	0.99879
C11orf54	43.408	-0.114582	0.22147	-0.51737	0.604898	0.99879
KRR1	388.4	0.0792531	0.099551	0.796105	0.425971	0.99879
MED17	50.7902	-0.00829563	0.254113	-0.0326454	0.973957	0.99879
ATXN7L3B	173.019	-0.0139164	0.125816	-0.110609	0.911926	0.99879
TBC1D15	93.6295	-0.121044	0.185306	-0.653212	0.51362	0.99879
RAB21	63.317	-0.0562502	0.201756	-0.278804	0.780396	0.99879
SLC35E3	214.037	-0.0332931	0.103715	-0.321006	0.748206	0.99879
ZFC3H1	73.9455	-0.0363396	0.182088	-0.199572	0.841816	0.99879
LINC01481	48.0945	-0.234792	0.223952	-1.0484	0.294454	0.99879
RAB3IP	87.5309	-0.276668	0.193162	-1.43231	0.152056	0.99879
CCT2	715.526	0.0233238	0.0897206	0.25996	0.794895	0.99879
FRS2	64.5843	-0.255629	0.19101	-1.3383	0.180797	0.99879
YEATS4	218.962	-0.0863615	0.151051	-0.571737	0.5675	0.99879
LYZ	102.846	-0.0127005	0.150754	-0.0842469	0.93286	0.99879
CPSF6	189.973	0.0269413	0.128675	0.209374	0.834156	0.99879
CPM	46.9774	-0.17794	0.218921	-0.812804	0.41633	0.99879
CNOT2	170.056	-0.10139	0.139858	-0.724945	0.468486	0.99879
OS9	450.2	0.121926	0.0985275	1.23749	0.215907	0.99879
FO538757.2	60.7051	0.037479	0.193982	0.193209	0.846795	0.99879
MEF2A	59.3805	0.0476741	0.221818	0.214924	0.829826	0.99879
PRKCSH	462.921	-0.0311985	0.0730089	-0.427325	0.669143	0.99879
SWSAP1	59.8697	0.0668796	0.240696	0.277859	0.78112	0.99879
PLPPR2	71.804	0.0212175	0.181282	0.117041	0.906827	0.99879
CCDC159	110.574	0.117288	0.145293	0.807249	0.419523	0.99879
TMEM205	1017.52	0.0230054	0.0704223	0.326677	0.743912	0.99879
RAB3D	88.6585	-0.0618163	0.191563	-0.322693	0.746928	0.99879
SMARCA4	315.158	0.0975863	0.0977041	0.998794	0.317894	0.99879
C19orf52	58.0382	0.243186	0.189642	1.28234	0.199723	0.99879
[truncated: 17,206 more rows]

## Sheet: Table S4
index	baseMean	log2FoldChange	lfcSE	stat	pvalue	padj
H2AFZ	1260.7	0.778004	0.0644403	12.0733	1.46235e-33	1.72631e-29
MT2A	916.45	0.660828	0.0705136	9.37163	7.14214e-21	4.21565e-17
HIST1H4C	232.912	1.14503	0.136154	8.40984	4.1058e-17	1.61563e-13
NUSAP1	78.2977	1.70587	0.20444	8.34413	7.17383e-17	1.75722e-13
PTTG1	144.073	2.64286	0.316898	8.33978	7.44269e-17	1.75722e-13
BIRC5	180.876	2.01189	0.243721	8.25489	1.52047e-16	2.99153e-13
TOP2A	138.632	1.78157	0.221321	8.04973	8.29748e-16	1.39931e-12
HMGB2	349.422	1.12843	0.151266	7.45994	8.65623e-14	1.27734e-10
TUBA1B	1566.16	0.593095	0.0814169	7.28467	3.22448e-13	3.8065e-10
TPX2	48.7143	1.89653	0.26029	7.28621	3.18803e-13	3.8065e-10
CKS2	351.358	0.829246	0.118471	6.99955	2.56784e-12	2.75576e-09
PRC1	39.3873	1.77526	0.254818	6.96679	3.24262e-12	3.18993e-09
CDC20	16.5195	3.05212	0.474968	6.42594	1.31056e-10	1.19009e-07
NUF2	27.8864	1.96471	0.307979	6.37936	1.77825e-10	1.49945e-07
CDCA3	28.3397	2.30616	0.368442	6.25922	3.8691e-10	3.04498e-07
CENPF	74.1661	1.64776	0.268631	6.13393	8.57334e-10	6.32552e-07
SMC4	71.36	1.23962	0.205442	6.03391	1.60041e-09	1.11134e-06
MXD3	31.6546	1.80824	0.303953	5.94906	2.69687e-09	1.7687e-06
KIF23	15.4767	2.41709	0.415623	5.81558	6.04233e-09	3.75419e-06
FOS	2210.67	0.421496	0.0729449	5.77828	7.54671e-09	4.45445e-06
KCNC2	38.4705	1.99997	0.350388	5.70788	1.14392e-08	6.13815e-06
PKIB	197.165	0.727649	0.127441	5.70968	1.13191e-08	6.13815e-06
UBE2T	93.2393	1.14659	0.204363	5.61058	2.01653e-08	1.03501e-05
B2M	4595.45	0.291562	0.0521443	5.59146	2.25172e-08	1.10757e-05
CDKN3	35.5191	2.0736	0.377569	5.49198	3.97458e-08	1.8768e-05
CALM3	307.735	0.569992	0.106088	5.3728	7.75218e-08	3.51979e-05
GTSE1	16.2767	2.01741	0.3783	5.33283	9.66918e-08	4.22758e-05
DEPDC1B	14.0863	2.4116	0.454105	5.31068	1.09218e-07	4.60471e-05
SGOL2	33.0828	1.5191	0.292191	5.199	2.00369e-07	8.11154e-05
CKS1B	176.128	0.77585	0.149383	5.19372	2.06138e-07	8.11154e-05
LMNB1	30.4921	1.36562	0.264536	5.16231	2.43915e-07	9.28846e-05
KIF2C	14.7986	2.03274	0.395891	5.13461	2.8273e-07	0.00010114
AURKB	19.8873	1.77777	0.346107	5.1365	2.79907e-07	0.00010114
PBK	26.8451	1.94988	0.381274	5.11412	3.152e-07	0.000109439
TSPAN13	4531.54	-0.334486	0.0656828	-5.09245	3.53473e-07	0.000119221
ASPM	16.7469	2.31922	0.456263	5.08308	3.71373e-07	0.000121779
TUBB4B	636.813	0.487604	0.0978337	4.98401	6.22786e-07	0.000198702
RRM2	48.7353	1.74653	0.353967	4.93415	8.0499e-07	0.000250076
LURAP1L	190.841	-0.643227	0.132724	-4.84634	1.25759e-06	0.000380663
CDK1	90.9162	1.29597	0.268506	4.82659	1.38889e-06	0.000409895
UBE2C	162.417	1.61175	0.334407	4.81971	1.43767e-06	0.000413944
STMN1	335.433	0.908833	0.190131	4.78003	1.75266e-06	0.000492623
LGALS3BP	2200.84	-0.291256	0.0610471	-4.771	1.83311e-06	0.000503253
PKMYT1	50.4965	1.48676	0.312042	4.76462	1.89208e-06	0.000507636
CDCA5	35.226	1.59499	0.336059	4.74615	2.0733e-06	0.000543895
HMGN2	683.246	0.483714	0.1022	4.73303	2.21194e-06	0.000567652
TROAP	16.1153	1.89149	0.408999	4.62467	3.75196e-06	0.000942381
TACC3	17.8369	1.68399	0.367878	4.57759	4.70369e-06	0.00115681
NPY1R	451.969	-0.787681	0.172463	-4.56725	4.94163e-06	0.00119053
SGOL1	14.6618	1.6912	0.374573	4.51499	6.33194e-06	0.00149497
CENPU	82.3091	1.07897	0.241011	4.47686	7.57481e-06	0.00175335
GAS2L3	8.00502	2.60554	0.584893	4.45473	8.39975e-06	0.0019069
MKI67	42.6904	1.93731	0.441676	4.38626	1.15317e-05	0.00256851
HLA-DRB1	1531.69	-0.567235	0.130726	-4.33913	1.43049e-05	0.00312722
MND1	28.0022	1.28454	0.298733	4.29996	1.70827e-05	0.00366656
SAC3D1	131.842	0.648899	0.151058	4.2957	1.74142e-05	0.00367097
ARL6IP1	993.216	0.415252	0.0970255	4.27982	1.87045e-05	0.0038738
UBE2S	147.447	0.681969	0.159978	4.2629	2.0179e-05	0.00410713
GMNN	74.102	0.769139	0.18137	4.24073	2.22797e-05	0.00445782
KRT18	2948.71	-0.173326	0.0410461	-4.22272	2.41368e-05	0.00474892
C10orf10	28.5992	1.41228	0.335191	4.21335	2.51608e-05	0.00486923
KIFC1	13.0533	2.19632	0.523725	4.19365	2.74505e-05	0.00522666
BUB1	9.82021	2.67742	0.639831	4.18457	2.85703e-05	0.0053471
SYT1	62.3359	-1.03353	0.247181	-4.18127	2.89889e-05	0.0053471
PRR11	17.5313	1.90088	0.455926	4.16928	3.05562e-05	0.00547531
KIF20A	5.63289	3.56513	0.85518	4.16887	3.06117e-05	0.00547531
KIAA0101	134.543	1.10717	0.266673	4.15179	3.2988e-05	0.00581228
RNASEH2A	124.476	0.600851	0.145646	4.12544	3.70034e-05	0.0064239
NDC80	13.1588	1.75392	0.426609	4.11132	3.93412e-05	0.00673077
TPBG	206.177	-0.545147	0.132879	-4.1026	4.08535e-05	0.00688964
ZWINT	75.374	0.915554	0.224663	4.07522	4.59702e-05	0.00764336
CKAP2L	14.8061	1.72895	0.427777	4.0417	5.30643e-05	0.00870033
GSTP1	39.0121	1.01172	0.251431	4.02386	5.72526e-05	0.00910545
CLDN3	561.7	-0.322732	0.0803155	-4.0183	5.86204e-05	0.00910545
RAB5C	581.674	-0.329316	0.0819393	-4.01903	5.8439e-05	0.00910545
PLK1	20.5522	2.36754	0.588334	4.02413	5.71856e-05	0.00910545
HMMR	32.6695	2.96817	0.740227	4.0098	6.07691e-05	0.00931661
BIK	119.008	-0.664228	0.167712	-3.96053	7.47833e-05	0.0113182
RACGAP1	30.9677	1.27344	0.324253	3.92729	8.59086e-05	0.0128374
MAD2L1	74.419	0.999286	0.254865	3.92084	8.8239e-05	0.0130208
CCNB2	17.6251	1.98638	0.507578	3.91344	9.09903e-05	0.013261
NCAPH	10.3368	1.77021	0.458338	3.86224	0.000112352	0.0161746
KIF14	5.49344	2.84864	0.742411	3.83701	0.00012454	0.0177131
CENPW	43.6706	1.15759	0.302355	3.82858	0.000128887	0.0179002
IER2	1358.37	0.249093	0.0650331	3.83024	0.000128016	0.0179002
CENPA	17.0469	3.2031	0.840509	3.81091	0.000138456	0.0190055
ECT2	23.2206	1.09894	0.288981	3.80279	0.000143073	0.0194136
ANKRD29	46.0255	-0.905319	0.238875	-3.78993	0.000150691	0.0202149
CALM2	1849.85	0.185674	0.0497176	3.73456	0.000188041	0.0249419
PHF19	13.2378	1.51796	0.407504	3.72502	0.000195297	0.0253349
PCSK1N	46.0445	1.54739	0.415334	3.72564	0.000194818	0.0253349
PSRC1	12.4422	1.51109	0.406581	3.71659	0.000201934	0.0257011
TYMS	65.4472	1.00526	0.270528	3.71591	0.000202474	0.0257011
GRN	379.038	-0.354508	0.0959109	-3.69622	0.000218835	0.0274096
KRT19	9814.1	-0.32217	0.0872725	-3.69154	0.000222899	0.0274096
ARHGAP11A	6.17673	2.3404	0.633666	3.69342	0.000221257	0.0274096
HLA-A	1142.96	0.189882	0.051516	3.68588	0.000227918	0.0274873
CRABP2	2859.09	-0.263776	0.07157	-3.68557	0.000228188	0.0274873
IQGAP2	59.9074	0.910185	0.247582	3.6763	0.00023664	0.0282175
MELK	15.746	1.50564	0.41095	3.6638	0.000248497	0.0293351
ERRFI1	265.912	0.492688	0.135488	3.6364	0.000276471	0.0322469
SKA2	109.071	0.740204	0.203666	3.6344	0.000278627	0.0322469
KRT7	15.6278	2.48271	0.684164	3.62882	0.000284723	0.0326326
CDC25C	10.1303	1.65986	0.458277	3.62195	0.000292386	0.0331886
WDR62	5.54546	2.37272	0.659866	3.59576	0.000323442	0.0363641
KCNK6	119.743	0.606625	0.169205	3.58515	0.00033689	0.0369603
TMPO	64.391	0.715506	0.199743	3.58212	0.000340814	0.0369603
FANCD2	42.9508	0.994126	0.277551	3.58177	0.000341269	0.0369603
PARPBP	12.4267	1.42607	0.397677	3.58601	0.00033578	0.0369603
MZT1	79.9602	0.583664	0.163444	3.57104	0.000355564	0.0381585
H2AFX	52.5522	0.74231	0.20986	3.53717	0.000404434	0.0418846
RPL23A	10127.2	-0.206693	0.0584349	-3.53715	0.000404477	0.0418846
BST2	41.1092	0.893435	0.252172	3.54296	0.000395656	0.0418846
SNRPB	767.917	0.214757	0.0606829	3.53901	0.000401635	0.0418846
SPC25	30.9255	1.39101	0.394508	3.52594	0.000421982	0.0433174
KNSTRN	22.4318	2.00579	0.570626	3.51507	0.000439638	0.0434673
CENPM	50.5888	1.03574	0.29458	3.51597	0.000438145	0.0434673
ZDHHC12	200.099	0.398434	0.113584	3.50785	0.000451746	0.0434673
TNFRSF12A	54.7276	-0.792325	0.225408	-3.51507	0.00043964	0.0434673
FOXM1	7.33304	1.89561	0.539313	3.51486	0.000439985	0.0434673
RPL19	10802.4	-0.181061	0.0516351	-3.50655	0.000453958	0.0434673
VMP1	1785.67	-0.180529	0.051506	-3.50501	0.000456582	0.0434673
RPL23	4817.29	-0.205267	0.0584225	-3.51349	0.000442269	0.0434673
MYBPC1	263.738	-0.889689	0.253461	-3.51016	0.000447837	0.0434673
MPC2	450.053	0.404468	0.115696	3.49597	0.000472339	0.0442536
HIST1H1D	7.79564	1.85314	0.529879	3.49729	0.000470014	0.0442536
ANP32B	387.86	0.420401	0.120941	3.47608	0.0005088	0.0472944
DNAJB1	317.568	0.315977	0.0913228	3.46	0.000540166	0.0486768
PTMA	6103.44	0.269216	0.0776729	3.46603	0.000528212	0.0486768
CDKN2C	17.8878	1.18452	0.342156	3.46193	0.000536308	0.0486768
ZFP36	431.204	0.479321	0.138445	3.46218	0.000535823	0.0486768
GADD45B	866.505	0.384627	0.111326	3.45494	0.000550408	0.049224
DDX39A	146.854	0.436375	0.12648	3.45016	0.000560248	0.0497272
HINT1	2336.99	0.223921	0.0650477	3.44242	0.000576542	0.0504154
CKAP2	24.2317	1.01131	0.293633	3.44413	0.000572898	0.0504154
ANLN	5.0293	2.40677	0.703858	3.4194	0.000627601	0.0544766
S100A14	12.5687	1.46309	0.431384	3.39162	0.000694808	0.0598702
NEK2	13.0729	1.48312	0.439071	3.37785	0.000730538	0.0624928
FAM64A	6.704	1.87613	0.558385	3.35991	0.000779673	0.0654121
CEP55	9.38967	2.20765	0.657147	3.35945	0.000780987	0.0654121
DHRS2	4318.77	0.283707	0.0844533	3.35934	0.000781288	0.0654121
ARHGAP11B	6.01755	1.97972	0.593595	3.33514	0.000852561	0.0708767
CDCA2	3.8925	4.04095	1.2183	3.31688	0.000910279	0.0751458
GGH	86.1796	0.812306	0.245748	3.30544	0.00094826	0.0777376
ARHGDIA	606.984	-0.233447	0.0706764	-3.30305	0.000956405	0.0778645
WDR25	24.6641	-1.11594	0.338986	-3.292	0.000994785	0.0804345
CENPK	56.6186	0.815538	0.24863	3.28013	0.00103761	0.0822855
SMC2	69.994	0.715553	0.218012	3.28218	0.00103009	0.0822855
RMND1	319.62	-0.318582	0.0971886	-3.27797	0.00104556	0.0822855
DNAJC12	906.364	-0.35934	0.109599	-3.27868	0.00104295	0.0822855
PGM2L1	5.3154	2.12194	0.649009	3.2695	0.00107736	0.0842267
AARD	9.05046	1.53385	0.47019	3.2622	0.00110551	0.0858592
PIP	8.55354	4.65048	1.43015	3.25175	0.00114695	0.0879206
SRSF3	697.041	0.230036	0.0707293	3.25234	0.00114457	0.0879206
WIPI1	295.119	-0.389542	0.120421	-3.23482	0.00121718	0.0927023
RPL38	6213.57	-0.155481	0.0481576	-3.22859	0.00124404	0.0941401
SPAG5	13.3092	1.35004	0.418755	3.22393	0.00126443	0.094808
DHFR	75.6205	0.719372	0.223205	3.22292	0.00126893	0.094808
CTSV	13.2471	1.59449	0.495144	3.22025	0.00128079	0.0950924
RAB3IP	54.369	0.638295	0.198391	3.21736	0.00129378	0.095457
PLPP2	354.682	-0.290535	0.0905674	-3.20794	0.0013369	0.0980255
GPSM2	16.0375	1.7201	0.537839	3.19816	0.00138305	0.100783
SPC24	11.262	1.48159	0.465685	3.18153	0.00146502	0.106101
HMGB3	29.6833	0.823472	0.259591	3.17219	0.00151292	0.108903
LHFP	10.5618	1.38028	0.439447	3.14094	0.00168409	0.119112
SRI	574.041	-0.411239	0.130936	-3.14077	0.00168503	0.119112
EZH2	22.7311	1.10077	0.350314	3.14225	0.00167654	0.119112
FBXO5	23.182	1.09946	0.35059	3.13602	0.00171257	0.120339
CD9	1080.01	-0.162762	0.052012	-3.12933	0.00175206	0.122385
CMBL	384.987	-0.280644	0.089783	-3.1258	0.00177322	0.122414
AMD1	519.261	-0.318126	0.101752	-3.12649	0.00176907	0.122414
TRAPPC6A	277.258	-0.312755	0.100218	-3.12076	0.00180383	0.123803
CANT1	426.195	-0.269855	0.0868327	-3.10776	0.00188512	0.128635
NUPR1	29.7095	0.939381	0.303357	3.09661	0.00195745	0.132803
ID1	35.5686	0.941348	0.304426	3.0922	0.00198677	0.134022
DLGAP5	8.25231	1.87938	0.608272	3.0897	0.00200359	0.134389
MCL1	224.507	0.351296	0.113829	3.08618	0.00202746	0.135221
BORA	5.17536	2.77505	0.903307	3.0721	0.00212557	0.140969
CRELD1	182.293	-0.356361	0.116125	-3.06876	0.00214952	0.14176
CCNB1	103.225	1.64981	0.540706	3.05121	0.00227918	0.149476
RP11-321G12.1	5.30175	1.88933	0.619854	3.04802	0.00230357	0.150241
C15orf48	22.0172	1.23223	0.405161	3.04133	0.00235538	0.151941
MARCKS	501.04	0.26757	0.0879458	3.04245	0.00234664	0.151941
SELM	581.331	-0.251437	0.0827473	-3.03861	0.0023767	0.152484
C19orf24	226.52	-0.358269	0.118322	-3.02791	0.00246255	0.157138
KIF11	10.2843	1.43606	0.47629	3.01509	0.00256902	0.16305
PCDH11X	34.6933	-1.41369	0.469894	-3.00853	0.00262519	0.165724
RP11-379F12.4	29.7516	-0.826802	0.275671	-2.99924	0.00270656	0.169053
KLF6	558.081	0.266225	0.0887342	3.00025	0.00269758	0.169053
MORN3	14.3013	1.08283	0.363616	2.97795	0.00290181	0.178035
ACADSB	378.549	-0.309853	0.104002	-2.97929	0.00288918	0.178035
TNNT1	448.781	-0.279221	0.0938067	-2.97655	0.00291507	0.178035
FRY-AS1	10.7932	-1.59857	0.536866	-2.9776	0.00290513	0.178035
TBC1D4	6.86454	1.78271	0.599144	2.97543	0.00292577	0.178035
BARD1	14.5538	1.17927	0.396692	2.97276	0.00295134	0.17867
ANKRD30A	960.932	0.294392	0.0991917	2.96791	0.00299834	0.180589
PSIP1	180.624	0.382389	0.129581	2.95097	0.0031678	0.189827
GSAP	20.7855	-1.03105	0.351155	-2.93617	0.00332291	0.19712
SLC9A3R1	2655.73	-0.236038	0.0803706	-2.93687	0.00331541	0.19712
JUP	174.72	-0.366609	0.12534	-2.92491	0.00344561	0.203377
BNIPL	48.0516	-0.725342	0.248259	-2.92171	0.00348111	0.203438
AURKA	41.6872	1.77411	0.606988	2.9228	0.00346895	0.203438
DEK	192.175	0.412948	0.141562	2.91707	0.00353335	0.205474
KIF4A	9.84896	1.27718	0.438312	2.91386	0.00356988	0.205573
ANXA1	20.0572	1.48647	0.510071	2.91425	0.00356546	0.205573
ANXA6	235.748	-0.381299	0.131061	-2.90932	0.00362218	0.207572
EIF3E	1425.7	-0.200934	0.0691566	-2.90549	0.00366675	0.209111
SCGB2A2	19.1605	2.71593	0.93571	2.90254	0.00370154	0.21008
AIF1L	13.1118	1.30219	0.449214	2.89883	0.00374563	0.211566
MASTL	8.52579	1.50161	0.519015	2.89318	0.00381358	0.213509
MAGED2	2678.07	-0.219363	0.0758263	-2.89297	0.00381622	0.213509
MGST1	5.83581	1.90466	0.660717	2.88272	0.00394255	0.218506
ZNF589	4.25213	2.12849	0.738134	2.88361	0.00393151	0.218506
FOSB	639.569	0.261298	0.0907465	2.87943	0.00398397	0.21967
NUP37	59.035	0.589534	0.204834	2.8781	0.00400076	0.21967
KRT8	1243.74	-0.162388	0.0566472	-2.86665	0.00414846	0.226725
TRIM73	6.65816	1.70086	0.593705	2.86483	0.00417233	0.226979
LIN9	8.1369	1.383	0.483245	2.86189	0.00421118	0.228041
ARRDC3	31.8108	0.82155	0.287229	2.86026	0.00423292	0.228172
C16orf59	21.5622	0.867245	0.303375	2.85866	0.00425434	0.228284
RRM1	71.7293	0.682035	0.239093	2.85259	0.00433646	0.231638
PIM1	12.4084	1.40015	0.491376	2.84945	0.00437953	0.232884
KCNK15	199.488	-0.35492	0.12469	-2.84642	0.00442133	0.234053
CREM	55.1057	0.6535	0.230013	2.84114	0.00449527	0.236905
RTP4	36.3137	0.681196	0.239977	2.83859	0.0045314	0.237747
HELLS	33.4942	0.730435	0.257598	2.83556	0.00457457	0.238016
CIT	5.62401	1.98837	0.701267	2.8354	0.00457683	0.238016
NDUFB9	1412.47	-0.149645	0.052834	-2.83236	0.00462054	0.238306
C16orf89	5.1874	1.88104	0.66416	2.83221	0.0046228	0.238306
LSM5	212.376	0.374073	0.132155	2.83057	0.00464648	0.238486
PERP	530.405	-0.221725	0.07842	-2.8274	0.0046927	0.239815
TPD52L1	256.917	-0.311563	0.110418	-2.82166	0.00477751	0.243097
RPL27	4244.09	-0.180819	0.0643436	-2.8102	0.00495101	0.250844
TCF19	20.8358	0.92676	0.330108	2.80744	0.00499366	0.251924
CYCS	375.427	0.233973	0.0836638	2.79659	0.00516453	0.258317
SERPINA6	60.6006	0.663468	0.237299	2.79592	0.00517525	0.258317
EIF3G	569.314	-0.202078	0.0722933	-2.79524	0.00518604	0.258317
CLASP2	12.0765	1.11696	0.4005	2.78892	0.00528839	0.262309
WFDC2	14.1218	1.04679	0.376272	2.78201	0.00540236	0.262448
SYNGR2	857.543	-0.272138	0.0976908	-2.78571	0.00534111	0.262448
RAD21	311.653	0.291324	0.104575	2.78579	0.00533977	0.262448
N4BP2L2	507.417	-0.242826	0.0872204	-2.78405	0.00536849	0.262448
WDR34	177.056	0.336831	0.121039	2.78283	0.00538863	0.262448
MTFR2	8.22436	1.38838	0.500664	2.77308	0.00555277	0.268649
TK1	173.938	0.849637	0.306888	2.76856	0.00563051	0.271299
REEP5	618.06	-0.201999	0.0732458	-2.75782	0.00581877	0.274867
DAPK3	45.5577	-0.640073	0.232173	-2.75688	0.00583551	0.274867
CCNE2	13.9906	1.04485	0.378567	2.76002	0.00577978	0.274867
SAPCD2	7.0974	1.48845	0.54	2.75639	0.00584427	0.274867
FEZ2	95.1729	-0.45116	0.163401	-2.76106	0.00576139	0.274867
ATAD2	63.998	0.585892	0.212236	2.76057	0.00577009	0.274867
COX7C	2370.61	-0.121594	0.0441523	-2.75396	0.00588784	0.275817
CCNA2	13.1664	1.7651	0.641685	2.75072	0.00594642	0.27746
BRK1	1729.46	-0.16221	0.0590465	-2.74715	0.00601159	0.279397
SOD3	19.2757	1.09842	0.400358	2.74359	0.0060772	0.279633
SSBP2	74.3385	-0.491409	0.179046	-2.7446	0.00605855	0.279633
RPS24	8468.27	-0.114696	0.0418296	-2.74199	0.00610685	0.279633
AREG	336.492	-0.708407	0.258379	-2.74174	0.00611141	0.279633
SLC35D1	8.28142	1.31489	0.480469	2.73669	0.0062061	0.282869
HPGD	31.9615	-0.800614	0.293037	-2.73212	0.00629281	0.283537
RPL35A	4794.36	-0.146398	0.053542	-2.73427	0.00625186	0.283537
VDAC1	858.387	-0.161336	0.0590439	-2.73248	0.00628602	0.283537
H2AFV	261.719	0.305531	0.112046	2.72682	0.00639473	0.287033
NCAPG	10.3012	1.4879	0.546316	2.72352	0.00645911	0.287563
STIL	6.22039	1.55778	0.571797	2.72437	0.00644252	0.287563
RAD51AP1	36.5012	0.83226	0.3057	2.72247	0.00647961	0.287563
AFAP1L2	22.3596	-0.885601	0.325946	-2.71702	0.00658725	0.290965
GSTO2	116.834	-0.402857	0.148322	-2.7161	0.00660556	0.290965
BUB1B	7.35367	1.75059	0.645215	2.7132	0.00666376	0.291604
CYP27A1	148.609	-0.449599	0.165726	-2.71291	0.00666947	0.291604
FXYD3	2291.05	-0.238382	0.0881944	-2.70291	0.00687348	0.298314
VPS28	1051.66	-0.18148	0.06712	-2.70382	0.0068548	0.298314
UBXN1	277.301	-0.272239	0.100771	-2.70155	0.00690176	0.298444
AGAP6	5.54479	1.62364	0.601738	2.69825	0.00697046	0.300315
SELENBP1	176.97	-0.337645	0.12552	-2.68997	0.00714575	0.306099
CDK5RAP3	238.084	-0.324176	0.120576	-2.68857	0.00717588	0.306099
HSPB8	83.566	-0.583441	0.217033	-2.68826	0.00718251	0.306099
ANKRD12	172.01	0.360162	0.134161	2.68454	0.00726294	0.308414
VIM	73.0123	0.499616	0.186383	2.68059	0.0073493	0.310962
CENPN	16.9142	1.03452	0.386342	2.67774	0.00741204	0.311385
ITGB3BP	107.17	0.399629	0.149191	2.67863	0.00739236	0.311385
S100A9	17.1033	1.77342	0.665388	2.66525	0.00769323	0.319784
FEN1	242.588	0.463256	0.17372	2.66668	0.00766039	0.319784
SNRK	10.2503	1.12041	0.42031	2.66568	0.00768327	0.319784
C12orf75	72.668	0.560015	0.210405	2.66161	0.0077769	0.322128
TOMM7	1553.54	-0.146268	0.0550131	-2.65878	0.0078425	0.323709
EIF2S2	548.108	0.200897	0.0756485	2.65566	0.00791533	0.325577
CASC5	5.26846	1.87554	0.706695	2.65396	0.00795539	0.326088
OIP5	9.50496	1.18045	0.445394	2.65035	0.00804091	0.328453
KIF18A	6.09257	1.5575	0.588782	2.6453	0.00816192	0.330449
AP1S3	7.11492	1.42835	0.540058	2.64481	0.00817374	0.330449
GFOD1	6.65566	1.4369	0.543071	2.64588	0.00814777	0.330449
EGR1	1169.18	0.377674	0.142864	2.64359	0.00820313	0.330505
C19orf33	259.12	-0.280801	0.106282	-2.64203	0.00824104	0.330672
CENPE	33.1938	1.35267	0.51216	2.64112	0.00826329	0.330672
IMPA2	9.12293	1.27498	0.484146	2.63346	0.00845204	0.337082
MMP24-AS1	547.298	-0.20666	0.0785583	-2.63066	0.00852194	0.337791
NPNT	21.616	1.1996	0.456124	2.62998	0.00853895	0.337791
MT1G	3.36826	2.27487	0.865193	2.62932	0.00855566	0.337791
PIFO	14.7606	-1.03648	0.3947	-2.626	0.00863956	0.339967
RSL1D1	657.929	-0.209786	0.0799393	-2.62432	0.00868222	0.34051
SYNE1	3.72265	-3.72678	1.4332	-2.60033	0.00931353	0.364061
TUBA1C	254.794	0.354916	0.136571	2.59877	0.00935579	0.364505
ARIH2OS	5.50831	1.77608	0.684713	2.5939	0.0094893	0.368491
FAM83D	13.1489	2.40351	0.928936	2.58738	0.00967092	0.373089
RMI2	48.1057	0.58778	0.227154	2.58758	0.00966524	0.373089
EFHD1	469.022	-0.346608	0.13421	-2.58259	0.00980627	0.377078
WBP11	624.361	-0.307466	0.119161	-2.58026	0.0098726	0.378054
SKA1	7.03874	1.51799	0.588492	2.57945	0.0098957	0.378054
GLIPR1	4.3961	1.75501	0.681713	2.57442	0.0100409	0.382364
BLVRB	1048.03	-0.160914	0.0625944	-2.57074	0.0101482	0.384504
TBC1D31	7.53498	1.46646	0.570551	2.57026	0.0101622	0.384504
POLR2E	231.088	-0.298684	0.116391	-2.56622	0.0102813	0.386532
FANCI	12.4594	1.48221	0.577577	2.56625	0.0102805	0.386532
CYB5R1	286.772	-0.346561	0.135217	-2.563	0.0103772	0.388899
TTK	10.9498	1.73732	0.680874	2.5516	0.010723	0.395893
MVP	235.216	-0.299895	0.117545	-2.55132	0.0107315	0.395893
TRIP13	30.7177	0.7861	0.308058	2.55179	0.010717	0.395893
SIK3	12.7831	1.00563	0.393561	2.5552	0.0106126	0.395893
CLDN8	6.14519	1.45222	0.569144	2.55159	0.0107234	0.395893
TNIK	3.80684	1.9099	0.750942	2.54334	0.0109799	0.403795
BOD1	320.158	-0.261603	0.103044	-2.53874	0.0111251	0.406602
DIAPH3	10.9032	1.29524	0.510096	2.53921	0.0111103	0.406602
HJURP	6.5421	1.53901	0.606518	2.53745	0.0111662	0.406844
RPS3	7004.25	-0.146768	0.0578704	-2.53615	0.011208	0.407109
GSTM3	1164.58	-0.272246	0.107623	-2.52962	0.0114186	0.413488
IRS2	115.19	0.438257	0.173483	2.52622	0.0115298	0.414015
FAM111B	33.641	0.905807	0.358871	2.52405	0.0116013	0.414015
DDIAS	3.02996	2.12199	0.840942	2.52335	0.0116243	0.414015
ZDHHC20	9.56887	1.18697	0.470008	2.52542	0.011556	0.414015
ZNF281	161.058	0.352646	0.139591	2.52628	0.0115278	0.414015
FCF1	13.0591	-1.10903	0.439607	-2.52276	0.0116436	0.414015
AC004381.6	10.7008	1.22133	0.485698	2.51458	0.0119173	0.419953
GLRA3	4.49744	-4.02789	1.60057	-2.51653	0.0118517	0.419953
NPHP3	18.9849	-0.977104	0.388451	-2.51539	0.0118901	0.419953
SRP72	283.132	-0.255613	0.101717	-2.51298	0.0119715	0.420046
TSPO	678.144	-0.174442	0.0694322	-2.5124	0.0119911	0.420046
LSM8	198.668	-0.291491	0.116257	-2.5073	0.0121658	0.424905
NOS1AP	38.1686	-0.639952	0.255957	-2.50023	0.0124111	0.432192
STON2	15.7359	0.893853	0.357686	2.49899	0.0124549	0.432442
SCD5	30.3372	0.657531	0.263252	2.49772	0.0124994	0.432715
KCMF1	26.9003	0.690397	0.276557	2.4964	0.012546	0.433056
PIR	31.4885	0.627968	0.251838	2.49354	0.0126478	0.434386
MRPL45	184.81	-0.319216	0.128032	-2.49325	0.0126581	0.434386
DTYMK	123.919	0.406255	0.163258	2.48842	0.0128313	0.439054
TMEM192	38.0985	0.661567	0.266052	2.48661	0.0128967	0.439599
CDC45	17.1799	0.918933	0.369655	2.48592	0.0129217	0.439599
BDP1	223.727	0.266384	0.107267	2.48338	0.0130143	0.441476
PCBP4	12.2451	-1.083	0.43666	-2.48018	0.0131315	0.444174
SYT13	2.91485	2.11959	0.857596	2.47154	0.0134532	0.450132
NET1	71.4332	0.425991	0.172371	2.47136	0.0134601	0.450132
HN1	643.099	0.33523	0.135524	2.47359	0.0133762	0.450132
ANP32E	50.8165	0.677825	0.274184	2.47216	0.01343	0.450132
RPL37	5051.82	-0.110833	0.0449587	-2.46522	0.0136929	0.455338
NAGS	67.7962	-0.491372	0.199275	-2.4658	0.0136707	0.455338
LTBP1	9.36923	1.13045	0.458805	2.46389	0.0137438	0.455747
ZNHIT1	416.53	-0.218129	0.0885773	-2.46258	0.0137942	0.456135
CSRP2BP	12.2614	0.959969	0.390458	2.45857	0.0139492	0.458434
ZNF16	19.4402	-0.817084	0.332449	-2.45777	0.0139802	0.458434
HES6	35.6056	0.617667	0.251164	2.45922	0.013924	0.458434
DND1	5.43044	-1.80255	0.734237	-2.455	0.0140884	0.459186
ALDH2	17.3661	0.856767	0.349032	2.4547	0.0141004	0.459186
ZNF292	78.3061	0.421335	0.171679	2.4542	0.0141198	0.459186
ORC1	4.22077	1.65459	0.674792	2.45199	0.0142067	0.460741
KDELR3	6.02958	-1.64638	0.671853	-2.4505	0.0142656	0.461386
MYBL2	18.8318	0.900055	0.367683	2.44791	0.0143687	0.46345
CTD-2553L13.10	5.77289	1.40366	0.573786	2.44631	0.0144326	0.464241
ALDH5A1	14.0708	0.974548	0.398933	2.44288	0.0145704	0.4674
SH3BGRL	369.775	0.332612	0.136526	2.43626	0.0148399	0.470926
SORD	227.092	0.549326	0.225421	2.43689	0.0148144	0.470926
RP1-34B20.21	26.0334	0.745487	0.305664	2.43891	0.0147318	0.470926
RECQL	36.1014	-0.624852	0.256321	-2.43777	0.014778	0.470926
AC099850.1	10.4123	1.02298	0.42117	2.42891	0.0151442	0.476553
LUM	4.13776	-2.19689	0.90542	-2.42638	0.0152503	0.476553
PLD3	168.691	-0.287451	0.118394	-2.42792	0.0151856	0.476553
FOXK1	10.4562	1.13753	0.468696	2.42702	0.0152236	0.476553
FILIP1	3.06622	2.12862	0.877362	2.42616	0.0152594	0.476553
MLX	79.9213	-0.43481	0.179105	-2.42768	0.0151958	0.476553
TRAF3IP2	16.475	-0.882559	0.363918	-2.42516	0.0153018	0.476616
TNPO2	23.0777	0.714866	0.294981	2.42343	0.0153748	0.477631
HID1	210.477	-0.30959	0.127875	-2.42104	0.0154761	0.47826
SRGAP2C	7.20692	1.26829	0.523796	2.42134	0.0154633	0.47826
CSTB	305.875	-0.315587	0.130768	-2.41334	0.0158069	0.487209
METTL23	337.001	-0.218721	0.0907591	-2.40991	0.0159566	0.489268
DCLRE1B	5.45688	1.49443	0.62006	2.41013	0.0159469	0.489268
MLLT4-AS1	46.3094	-0.589673	0.245009	-2.40674	0.0160955	0.489711
TPM1	197.098	0.346689	0.14404	2.4069	0.0160887	0.489711
PIP4K2B	13.1282	-0.995948	0.413653	-2.40769	0.0160538	0.489711
SWAP70	24.9214	0.672902	0.279927	2.40384	0.0162237	0.49234
PLAC9	18.9783	0.757142	0.315479	2.39998	0.0163962	0.4963
GARNL3	3.52147	-2.63414	1.09909	-2.39665	0.0165457	0.497002
EHF	7.19441	1.35385	0.564671	2.39759	0.0165033	0.497002
FAM92A1	20.2544	0.784971	0.327518	2.39673	0.0165422	0.497002
ZNF839	9.41323	1.06648	0.445238	2.39531	0.0166062	0.497553
SYTL2	45.9975	-0.625277	0.261372	-2.39229	0.0167437	0.499139
GATA3-AS1	93.4119	-0.547628	0.228878	-2.39266	0.0167266	0.499139
VDR	10.5177	-1.23776	0.518111	-2.389	0.0168945	0.502366
C12orf10	220.992	-0.250365	0.104938	-2.38583	0.0170405	0.505435
CYSLTR1	16.1829	-1.40007	0.587642	-2.38252	0.0171948	0.50595
PRRT3-AS1	5.88739	1.47419	0.619447	2.37985	0.0173198	0.50595
FAM105A	12.7127	0.922761	0.387255	2.38282	0.0171804	0.50595
SLCO2B1	4.5927	-1.93299	0.811051	-2.38332	0.0171575	0.50595
RPL34	6688.84	-0.103432	0.0434644	-2.37969	0.0173274	0.50595
ITPR3	13.2061	0.962967	0.404772	2.37904	0.0173579	0.50595
LEMD2	22.4504	-0.787694	0.331078	-2.37918	0.0173513	0.50595
RHOV	45.3774	-0.553635	0.233034	-2.37577	0.0175125	0.509199
KIF20B	54.8721	0.701248	0.295412	2.3738	0.0176061	0.510664
HIST1H4H	21.0724	0.933323	0.393447	2.37217	0.017684	0.511665
CRISPLD1	165.401	0.813	0.344053	2.36301	0.0181274	0.520665
ARL4A	53.4975	0.508369	0.21509	2.36351	0.0181025	0.520665
ZNF764	9.78018	1.07949	0.456812	2.36309	0.0181235	0.520665
ASNA1	282.455	-0.2399	0.101589	-2.36147	0.0182026	0.521558
ZNF112	3.41148	2.02382	0.85803	2.35868	0.0183399	0.523518
ODC1	12.3221	0.986818	0.418448	2.35828	0.0183597	0.523518
SPCS1	641.835	-0.170715	0.0724654	-2.35582	0.018482	0.525735
ERAP2	26.1454	0.672604	0.285755	2.35378	0.0185836	0.527353
MCM7	80.9985	0.406894	0.173057	2.35121	0.0187125	0.529738
TMEM8A	10.6248	0.975106	0.415211	2.34846	0.0188513	0.532392
CDKN2D	26.7014	0.685333	0.292749	2.34103	0.0192308	0.53769
SYCP2	85.4389	0.370125	0.158116	2.34084	0.0192405	0.53769
FCGR3A	3.4054	1.76485	0.754139	2.34022	0.0192724	0.53769
SPARC	41.3801	0.813625	0.347785	2.33945	0.0193122	0.53769
DRAIC	3.11465	1.85781	0.79329	2.3419	0.0191858	0.53769
EDDM3B	4.36794	1.99842	0.853689	2.34092	0.0192363	0.53769
AATF	136.533	-0.343536	0.146983	-2.33725	0.0194263	0.538049
ANK3	26.4825	-0.666752	0.285257	-2.33737	0.0194198	0.538049
APOBEC3B	6.05678	1.28384	0.549612	2.3359	0.0194965	0.538049
IDH2	129.99	0.374157	0.160191	2.33569	0.0195074	0.538049
HSPA9	496.805	-0.212333	0.0910706	-2.33152	0.0197261	0.542814
SLC25A25	115.599	0.423399	0.181766	2.32936	0.0198399	0.542975
ESCO2	8.30735	1.35718	0.582537	2.32977	0.0198184	0.542975
PYGO2	24.4698	-0.77167	0.331361	-2.32879	0.01987	0.542975
LBR	8.33326	-1.25704	0.540035	-2.32771	0.0199275	0.54329
DNM2	24.6842	0.681494	0.29313	2.32489	0.020078	0.546132
SLC39A6	8559.86	-0.128751	0.0555298	-2.31859	0.0204171	0.546417
MPHOSPH9	19.5049	0.879024	0.379202	2.31809	0.0204444	0.546417
METTL7A	35.1212	0.593367	0.255961	2.31819	0.0204388	0.546417
SH3BP1	3.86784	-2.1019	0.906311	-2.31918	0.0203853	0.546417
CDC25B	20.2317	0.730586	0.315203	2.31783	0.0204588	0.546417
RPS6	7539.38	-0.137872	0.0593336	-2.32368	0.0201427	0.546417
FAM71E1	10.5685	-1.06958	0.460458	-2.32286	0.0201869	0.546417
COTL1	14.8165	0.818398	0.352915	2.31897	0.0203966	0.546417
ZMYND10	19.0611	0.737199	0.318183	2.3169	0.0205092	0.546525
PSAP	605.638	-0.203978	0.088219	-2.31217	0.0207681	0.549948
LRRCC1	126.576	0.310841	0.134444	2.31206	0.0207746	0.549948
CC2D1B	7.61017	-1.29052	0.558184	-2.31201	0.0207774	0.549948
ACO2	137.934	-0.31411	0.135923	-2.31093	0.0208365	0.550279
BRMS1	169.962	-0.299128	0.12954	-2.30915	0.0209351	0.551648
CCL19	10.2125	1.06543	0.462154	2.30535	0.021147	0.552303
SLC7A1	7.76093	1.12018	0.485634	2.30664	0.0210749	0.552303
NEU1	211.896	-0.304418	0.132015	-2.30595	0.0211137	0.552303
YBX2	6.90454	1.19235	0.517128	2.30571	0.021127	0.552303
PLIN2	8.22484	1.86775	0.811238	2.30234	0.0213159	0.555484
LDOC1	368.094	-0.29055	0.126602	-2.29499	0.0217338	0.563639
MTOR	13.1548	0.929846	0.405282	2.29432	0.0217721	0.563639
OSR2	43.8449	0.73899	0.322006	2.29496	0.0217354	0.563639
SNRPF	292.836	0.254263	0.110967	2.29134	0.0219437	0.566839
FAM213A	378.81	-0.195136	0.0852421	-2.2892	0.0220679	0.568803
ANXA7	242.369	-0.277071	0.121273	-2.2847	0.0223306	0.573071
PBRM1	32.013	-0.628959	0.275237	-2.28516	0.0223037	0.573071
RELA	128.315	-0.371305	0.162981	-2.27821	0.0227142	0.580911
AKAP8L	81.8276	-0.447747	0.196564	-2.27787	0.0227345	0.580911
ZNF275	5.43459	1.31271	0.577741	2.27214	0.0230779	0.588411
NACA	3776.69	-0.11191	0.0493309	-2.26856	0.0232952	0.592673
TMEM108	25.9271	0.710213	0.313213	2.26751	0.0233594	0.593026
FTO	10.8325	0.94009	0.415259	2.26387	0.0235824	0.593583
EIF6	534.18	-0.180634	0.0797565	-2.26481	0.0235241	0.593583
GS1-259H13.2	3.41921	1.76999	0.781594	2.26459	0.023538	0.593583
POLR3K	206.651	0.243926	0.107717	2.2645	0.0235431	0.593583
SLITRK4	15.392	-1.04097	0.460001	-2.26298	0.0236367	0.593684
SZRD1	40.28	0.522739	0.231104	2.26192	0.0237022	0.594065
SRD5A3	52.9127	-0.485952	0.215061	-2.2596	0.0238461	0.596406
PGP	82.3378	0.40482	0.179314	2.25761	0.0239701	0.598055
MARCH3	80.6644	0.423087	0.18753	2.2561	0.0240641	0.598055
DSCC1	23.2794	0.702623	0.311387	2.25643	0.0240437	0.598055
LINC00176	9.99002	-1.08264	0.480533	-2.25301	0.0242588	0.601629
VAMP8	976.443	-0.130864	0.0581453	-2.25064	0.0244083	0.604066
PANX2	7.3026	-1.46547	0.652265	-2.24674	0.0246564	0.606393
CXADR	58.4521	0.466717	0.207649	2.24763	0.0245997	0.606393
MZT2A	651.862	0.205113	0.0912661	2.24741	0.0246136	0.606393
S100A4	98.5904	0.4309	0.192014	2.24411	0.0248252	0.606752
EXOSC5	97.8743	-0.365293	0.162746	-2.24456	0.0247965	0.606752
MRPS18B	194.999	-0.275396	0.122665	-2.2451	0.0247617	0.606752
FZD6	10.7469	0.929719	0.414634	2.24226	0.0249443	0.60715
RECQL4	10.3624	0.928504	0.414001	2.24276	0.0249122	0.60715
NPTN	18.3027	0.746516	0.33313	2.24091	0.0250317	0.608023
STT3B	27.727	0.727439	0.324921	2.23882	0.0251677	0.60945
RPS18	14343.6	-0.162454	0.0725751	-2.23842	0.0251937	0.60945
LINC01137	12.228	-1.01182	0.452421	-2.23646	0.0253214	0.611286
CADM2	13.6815	0.872764	0.390525	2.23484	0.0254276	0.612597
CGA	305.011	0.748107	0.334959	2.23343	0.0255206	0.613586
HES1	628.676	0.308998	0.13851	2.23087	0.0256898	0.614124
MTRNR2L10	4.28195	-2.93968	1.31759	-2.2311	0.0256748	0.614124
SNRPA1	101.059	0.40249	0.18043	2.23073	0.025699	0.614124
PLAUR	10.429	1.28713	0.57738	2.22926	0.0257964	0.615124
PFKM	58.4527	-0.451743	0.202709	-2.22853	0.0258451	0.615124
CDK16	50.5997	0.442255	0.198594	2.22693	0.0259517	0.616418
P2RY2	3.77375	-2.03963	0.917032	-2.22416	0.0261375	0.619584
VPS37A	598.625	-0.169355	0.0762751	-2.22032	0.0263974	0.624491
PSTPIP2	22.4777	-0.711172	0.320682	-2.21768	0.0265763	0.626215
DEFB1	2.84723	3.58036	1.61442	2.21774	0.0265725	0.626215
RFC3	43.6112	0.545677	0.246265	2.21582	0.0267041	0.627972
EBP	131.524	0.300515	0.135689	2.21473	0.0267789	0.628478
BECN1	175.113	-0.26315	0.118861	-2.21392	0.0268342	0.628527
ARFRP1	96.0854	-0.352279	0.159181	-2.21307	0.026893	0.628658
CCND1	2648.58	-0.152375	0.0689258	-2.21071	0.0270557	0.629965
MAFF	170.069	0.391693	0.177154	2.21103	0.027034	0.629965
EDEM1	17.8544	-0.781936	0.354273	-2.20715	0.0273032	0.634478
KAT6B	317.611	-0.322007	0.146081	-2.20431	0.0275022	0.635869
TBX1	25.2533	-0.663993	0.30122	-2.20435	0.0275001	0.635869
PI15	3.91499	-2.8495	1.29288	-2.204	0.0275247	0.635869
MRPL12	628.756	-0.178459	0.0810264	-2.20248	0.0276316	0.637093
SP4	6.77243	-1.30253	0.591765	-2.20109	0.0277298	0.63811
CARHSP1	167.265	0.430911	0.196334	2.19478	0.0281792	0.645023
RHOC	489.456	-0.182523	0.0831701	-2.19457	0.0281942	0.645023
RGS5	36.7763	0.797862	0.363531	2.19475	0.0281812	0.645023
CHMP6	92.9029	-0.386279	0.176187	-2.19244	0.0283477	0.646303
CEP152	8.13418	1.13196	0.516339	2.19228	0.0283596	0.646303
IFITM1	53.0366	0.560587	0.256175	2.1883	0.028648	0.648495
ALG14	53.7684	-0.480744	0.219733	-2.18786	0.0286801	0.648495
LSM3	249.644	0.270377	0.123498	2.18933	0.0285731	0.648495
INIP	64.9905	0.407133	0.185906	2.18999	0.028525	0.648495
TTC17	85.1779	-0.400121	0.18294	-2.18717	0.0287305	0.648495
ZC3H14	43.1039	-0.490954	0.224759	-2.18435	0.0289362	0.651893
VWA8	7.23079	1.19399	0.548073	2.17852	0.0293676	0.656305
RELT	3.5256	1.5815	0.726006	2.17836	0.0293792	0.656305
MT1X	82.6949	0.40613	0.18645	2.17822	0.0293895	0.656305
MDN1	8.53931	-1.1212	0.514798	-2.17795	0.02941	0.656305
IGFBP5	406.882	1.47095	0.675027	2.1791	0.0293246	0.656305
LDLR	12.3825	0.840701	0.386291	2.17634	0.02953	0.657739
RHEB	353.561	0.195618	0.0900316	2.17277	0.0297974	0.659151
NFAT5	28.7208	0.600951	0.276615	2.17252	0.0298168	0.659151
EXOC6B	6.77965	1.12459	0.517192	2.17442	0.0296738	0.659151
RPL8	10294.9	-0.13391	0.0616206	-2.17314	0.0297695	0.659151
NTRK2	3.59249	1.57634	0.726423	2.17001	0.0300061	0.660861
GDF15	210.896	0.529696	0.244069	2.17027	0.0299862	0.660861
PPT1	185.193	-0.266273	0.122754	-2.16916	0.0300708	0.661054
ZNF57	12.9968	0.817167	0.377556	2.16436	0.0304367	0.662925
CMC2	44.6202	0.620577	0.286542	2.16574	0.0303309	0.662925
LMO7	4.73134	1.34742	0.622248	2.16541	0.030356	0.662925
NUCB1	181.751	-0.325202	0.15022	-2.16484	0.0304002	0.662925
SOCS3	156.059	0.313664	0.144907	2.16459	0.030419	0.662925
TIMP3	873.839	-0.259478	0.119936	-2.16347	0.0305054	0.663197
CDCA7L	12.7917	0.963662	0.445622	2.16251	0.0305788	0.663571
PNPLA2	146.84	-0.297282	0.137564	-2.16105	0.0306917	0.6648
TMEM87B	41.2955	-0.55103	0.255189	-2.1593	0.0308271	0.664878
LAG3	3.23451	1.63396	0.756752	2.15917	0.0308366	0.664878
BCAS1	210.573	-0.253706	0.117521	-2.15882	0.0308643	0.664878
RP11-848P1.4	7.37763	-1.22946	0.569955	-2.15711	0.0309972	0.665312
WDR19	9.19948	-1.12114	0.519714	-2.15723	0.0309877	0.665312
SEPW1	854.02	-0.127553	0.0591779	-2.15542	0.0311292	0.666934
RPL36A	740.114	-0.181096	0.0840491	-2.15464	0.03119	0.667026
HSD17B14	26.858	-0.685567	0.318912	-2.1497	0.0315786	0.672688
CCDC34	174.881	0.327947	0.152597	2.14911	0.0316258	0.672688
QKI	8.74022	-1.14418	0.532252	-2.14969	0.0315794	0.672688
COQ2	22.5119	0.623308	0.29026	2.14741	0.0317606	0.67313
DDR1	344.193	-0.190388	0.0886358	-2.14798	0.0317153	0.67313
TMEM19	25.2635	0.68421	0.318969	2.14507	0.0319472	0.675872
[truncated: 17,576 more rows]

## Sheet: Table S5
index	baseMean	log2FoldChange	lfcSE	stat	pvalue	padj
[truncated: 18,788 more rows]

[truncated: 5 more sheets: Table S6, Table S7, Table S8, Table S9, Table S10]
